# Supplementary material for: Independent and Interactive Effects of Precipitation Intensity and Duration on Soil Microbial Communities in Forest and Grassland Ecosystems of China: A Meta-Analysis
Source: Microorganisms. 2025 Aug 17;13(8):1915. doi: 10.3390/microorganisms13081915 (PMC12388620; doi:10.3390/microorganisms13081915)
Supplement: Supplementary file 1 [file microorganisms-13-01915-s001.zip]

Archive with 1 entries (1 files):
- microorganisms-3793540-supplementary.xlsx
