# Supplementary material for: Independent and Interactive Effects of Precipitation Intensity and Duration on Soil Microbial Communities in Forest and Grassland Ecosystems of China: A Meta-Analysis
Source: Microorganisms. 2025 Aug 17;13(8):1915. doi: 10.3390/microorganisms13081915 (PMC12388620; doi:10.3390/microorganisms13081915)
Supplement: Supplementary file 1 [file microorganisms-13-01915-s001.zip › microorganisms-3793540-supplementary.xlsx]

## Sheet: Sheet1
NO.	Tittle	Type	Author	Latitude	Longitude	Ecosystem	MAT	MAP	Altitude	Test time	Precipitation intensity	unit	Tn	Cn	T Mean	T SD	T SE	√n	C Mean	C SD	C SE	Remarks
1	短期降水变化对荒漠草原土壤微生物群落的影响	Bacterial diversity	赵莹	37.76	107.27	grassland	8.1℃	290mm	1600m	3years	33% of natural precipitation(-67%）		3	3	6.52	0.0173	0.01	1.73	6.43	0.0865	0.05	not specified, default to SE
		Bacterial diversity									66% of natural precipitation(-34%）				6.52	0.0519	0.03		6.43	0.0865	0.05
		Bacterial diversity									133% of natural precipitation(+33%）				6.45	0.0346	0.02		6.43	0.0865	0.05
		Bacterial diversity									166% of natural precipitation(+66%）				6.46	0.0346	0.02		6.43	0.0865	0.05
		Fungal diversity									33% of natural precipitation(-67%）				4.24	0.1384	0.08		4.12	0.5709	0.33
		Fungal diversity									66% of natural precipitation(-34%）				4.466	0.2595	0.15		4.12	0.5709	0.33
		Fungal diversity									133% of natural precipitation(+33%）				2.31	1.3148	0.76		4.12	0.5709	0.33
		Fungal diversity									166% of natural precipitation(+66%）				3.99	0.8823	0.51		4.12	0.5709	0.33
6	荒漠草原植物多样性和微生物多样性对降水变化的响应	Bacterial diversity	连佳丽	37.04	106.3	grassland	8.6℃	289mm	1380m	5years	33% of natural precipitation(-67%）		3	3	6.912	0.07266	0.042	1.73	6.6847	0.572457	0.3309	not specified, default to SE
		Bacterial diversity									66% of natural precipitation(-34%）				6.843	2.05489	1.1878		6.6847	0.572457	0.3309
		Bacterial diversity									133% of natural precipitation(+33%）				6.8896	0.163831	0.0947		6.6847	0.572457	0.3309
		Bacterial diversity									166% of natural precipitation(+66%）				6.6676	0.353716	0.20446		6.6847	0.572457	0.3309
		Bacterial diversity									33% of natural precipitation(-67%）				6.5194	0.028891	0.0167		6.4327	0.230263	0.1331
		Bacterial diversity									66% of natural precipitation(-34%）				6.5186	0.135805	0.0785		6.4327	0.230263	0.1331
		Bacterial diversity									133% of natural precipitation(+33%）				6.4517	0.089268	0.0516		6.4327	0.230263	0.1331
		Bacterial diversity									166% of natural precipitation(+66%）				6.4558	0.088057	0.0509		6.4327	0.230263	0.1331
		Bacterial diversity									33% of natural precipitation(-67%）				6.3651	0.16781	0.097		6.3917	0.169021	0.0977
		Bacterial diversity									66% of natural precipitation(-34%）				6.3655	0.134767	0.0779		6.3917	0.169021	0.0977
		Bacterial diversity									133% of natural precipitation(+33%）				6.3952	0.158641	0.0917		6.3917	0.169021	0.0977
		Bacterial diversity									166% of natural precipitation(+66%）				6.2997	0.222997	0.1289		6.3917	0.169021	0.0977
		Fungal diversity									33% of natural precipitation(-67%）				4.212	0.9342	0.54		4.1191	0.580934	0.3358
		Fungal diversity									66% of natural precipitation(-34%）				4.2482	0.648923	0.3751		4.1191	0.580934	0.3358
		Fungal diversity									133% of natural precipitation(+33%）				4.0472	1.00132	0.5788		4.1191	0.580934	0.3358
		Fungal diversity									166% of natural precipitation(+66%）				3.7716	1.46496	0.8468		4.1191	0.580934	0.3358
		Fungal diversity									33% of natural precipitation(-67%）				4.2356	0.376967	0.2179		4.1203	1.50216	0.8683
		Fungal diversity									66% of natural precipitation(-34%）				4.4603	0.704456	0.4072		4.1203	1.50216	0.8683
		Fungal diversity									133% of natural precipitation(+33%）				2.283	3.44962	1.994		4.1203	1.50216	0.8683
		Fungal diversity									166% of natural precipitation(+66%）				3.98366	2.28722	1.32209		4.1203	1.50216	0.8683
		Fungal diversity									33% of natural precipitation(-67%）				3.97594	2.77568	1.60444		3.46758	1.42173	0.82181
		Fungal diversity									66% of natural precipitation(-34%）				4.4472	0.537667	0.31079		3.46758	1.42173	0.82181
		Fungal diversity									133% of natural precipitation(+33%）				3.36709	0.469643	0.27147		3.46758	1.42173	0.82181
		Fungal diversity									166% of natural precipitation(+66%）				4.39938	0.333648	0.19286		3.46758	1.42173	0.82181
8	降水季节性分配对亚热带森林土壤氮矿化的影响	MBC	纪永康	30.11	119.23	forests	18℃	1870mm	928m	1year	50% of natural precipitation(-50%）	mg·kg-1	3	3	314.92	354.342	204.822	1.73	389.726	242.274	140.043	not specified, default to SE
		MBC									50% of natural precipitation(-50%）				318.284	914.281	528.486		389.726	242.274	140.043
		MBC									50% of natural precipitation(-50%）				601.382	263.574	152.355		679.222	240.326	138.917
		MBC									50% of natural precipitation(-50%）				581.818	266.692	154.157		679.222	240.326	138.917
		MBN									50% of natural precipitation(-50%）				44.2097	41.4396	23.9535		58.8331	34.5955	19.9974
		MBN									50% of natural precipitation(-50%）				44.7658	36.835	21.2919		58.8331	34.5955	19.9974
		MBN									50% of natural precipitation(-50%）				64.0365	12.5207	7.2374		73.5523	15.3736	8.8865
		MBN									50% of natural precipitation(-50%）				67.2163	10.7826	6.2327		73.5523	15.3736	8.8865
12	荒漠草原土壤细菌和真菌群落对降水变化的响应	Bacterial diversity	郭蓉	37.24	106.58	grassland	9℃	273.93	1500m	3years	50% of natural precipitation(-50%）		4	4	6.56	0.18	0.09	2	6.53	0.2	0.1	not specified, default to SE
		Bacterial diversity									75% of natural precipitation(-25%）				6.63	0.08	0.04		6.53	0.2	0.1
		Bacterial diversity									125% of natural precipitation(+25%）				6.56	0.18	0.09		6.53	0.2	0.1
		Bacterial diversity									150% of natural precipitation(+50%）				6.59	0.06	0.03		6.53	0.2	0.1
		Fungal diversity									50% of natural precipitation(-50%）				4.07	0.6	0.3		3.52	2.3	1.15
		Fungal diversity									75% of natural precipitation(-25%）				4.33	0.68	0.34		3.52	2.3	1.15
		Fungal diversity									125% of natural precipitation(+25%）				3.89	0.92	0.46		3.52	2.3	1.15
		Fungal diversity									150% of natural precipitation(+50%）				5.46	0.96	0.48		3.52	2.3	1.15
16	降水改变下撂荒草地的化学计量失衡改变调节土壤呼吸	MBC	王佳懿	36.85	109.33	grassland	9.5℃	525mm	1061m	2years	150% of natural precipitation(+50%）	mg·kg-1	3	3	132.24	15.4316	8.92	1.73	129.93	0.8131	0.47	not specified, default to SE
		MBC									125% of natural precipitation(+25%）				141.13	17.4557	10.09		129.93	0.8131	0.47
		MBC									75% of natural precipitation(-25%）				109.19	15.2586	8.82		129.93	0.8131	0.47
		MBC									50% of natural precipitation(-50%）				95.85	21.0022	12.14		129.93	0.8131	0.47
		MBN									150% of natural precipitation(+50%）				35.25	18.9608	10.96		37.96	0.2595	0.15
		MBN									125% of natural precipitation(+25%）				32.86	1.6781	0.97		37.96	0.2595	0.15
		MBN									75% of natural precipitation(-25%）				21.95	4.671	2.7		37.96	0.2595	0.15
		MBN									50% of natural precipitation(-50%）				19.56	6.7816	3.92		37.96	0.2595	0.15
		MBP									150% of natural precipitation(+50%）				10.45	1.1245	0.65		7.35	0.8996	0.52
		MBP									125% of natural precipitation(+25%）				9.68	1.1591	0.67		7.35	0.8996	0.52
		MBP									75% of natural precipitation(-25%）				6.23	1.2283	0.71		7.35	0.8996	0.52
		MBP									50% of natural precipitation(-50%）				5.89	0.8823	0.51		7.35	0.8996	0.52
		MBC								3years	150% of natural precipitation(+50%）	mg·kg-1	3	3	134.2	23.3204	13.48		122.2	8.8749	5.13
		MBC									125% of natural precipitation(+25%）				140.12	17.4211	10.07		122.2	8.8749	5.13
		MBC									75% of natural precipitation(-25%）				106.16	4.8959	2.83		122.2	8.8749	5.13
		MBC									50% of natural precipitation(-50%）				109.67	19.03	11		122.2	8.8749	5.13
		MBN									150% of natural precipitation(+50%）				44.75	12.6982	7.34		39.34	7.7677	4.49
		MBN									125% of natural precipitation(+25%）				45.93	17.5076	10.12		39.34	7.7677	4.49
		MBN									75% of natural precipitation(-25%）				32.69	11.1239	6.43		39.34	7.7677	4.49
		MBN									50% of natural precipitation(-50%）				30.06	1.7819	1.03		39.34	7.7677	4.49
		MBP									150% of natural precipitation(+50%）				11.82	0.9515	0.55		8.32	1.1591	0.67
		MBP									125% of natural precipitation(+25%）				11.29	1.903	1.1		8.32	1.1591	0.67
		MBP									75% of natural precipitation(-25%）				6.68	1.6781	0.97		8.32	1.1591	0.67
		MBP									50% of natural precipitation(-50%）				6.56	1.3148	0.76		8.32	1.1591	0.67
17	穿透雨减少对红椎人工林土壤有机碳含量和化学组分的影响	MBC	王晖	22.1	106.5	forests	20.5℃	1241mm	200m	6years	干季降水-50%	mg·kg-1	3	3	596.74	416.774	240.91	1.73	695.44	296.211	171.22	not specified, default to SE
		MBC									湿季降水-50%				1037.75	290.657	168.01		1015.32	353.854	204.54
		MBN									干季降水-50%				101	49.5472	28.64		107.69	55.0313	31.81
		MBN									湿季降水-50%				146.69	28.2163	16.31		118.03	21.452	12.4
19	短期增温和降水减少对沙质草地土壤微生物量碳氮和酶活性的影响	MBC	王怀海	42.55	120.41	grassland	4℃	350mm	500m	1year	80% of natural precipitation(-20%）	mg·kg-1	6	6	140.421	74.8934	30.694	2.44	127	32.7472	13.421	not specified, default to SE
		MBC									60% of natural precipitation(-40%）				240.155	32.7497	13.422		127	32.7472	13.421
		MBC									40% of natural precipitation(-60%）				144.091	33.267	13.634		127	32.7472	13.421
		MBN									80% of natural precipitation(-20%）				43.2099	10.4913	4.2997		31.4176	10.2836	4.2146
		MBN									60% of natural precipitation(-40%）				62.8352	9.34886	3.8315		31.4176	10.2836	4.2146
		MBN									40% of natural precipitation(-60%）				37.5479	9.34862	3.8314		31.4176	10.2836	4.2146
21	降水变化和养分添加对呼伦贝尔草甸草原土壤呼吸的影响	MBC	陶冬雪	49.19	120.03	grassland	-2℃	375mm	628m	2years	50% of natural precipitation(-50%）	mg·kg-1	6	6	441.545	39.994	16.391	2.44	534.129	131.096	53.728	not specified, default to SE
		MBC									150% of natural precipitation(+50%）				582.094	26.6643	10.928		534.129	131.096	53.728
		MBN									50% of natural precipitation(-50%）				130.932	20.1715	8.267		157.727	55.9931	22.948
		MBN									150% of natural precipitation(+50%）				188.656	17.7364	7.269		157.727	55.9931	22.948
22	模拟降水量变化对荒漠草原土壤酶活性的影响及其相关因素分析	C-cycling enzymes	许艺馨	37.8	107.45	grassland	7.7℃	289.7mm	1300m	2years	50% of natural precipitation(-50%）	mg·kg-1	5	5	221.456	22.7415	10.198	2.23	286.355	32.219	14.448	not specified, default to SE
		C-cycling enzymes									70% of natural precipitation(-30%）				289.458	27.1636	12.181		286.355	32.219	14.448
		C-cycling enzymes									130% of natural precipitation(+30%）				345.575	35.3767	15.864		286.355	32.219	14.448
		C-cycling enzymes									150% of natural precipitation(+50%）				349.554	46.1164	20.68		286.355	32.219	14.448
		N-cycling enzymes									50% of natural precipitation(-50%）				47.6444	3.62397	1.6251		49.5866	9.28126	4.162
		N-cycling enzymes									70% of natural precipitation(-30%）				47.5651	6.80618	3.0521		49.5866	9.28126	4.162
		N-cycling enzymes									130% of natural precipitation(+30%）				47.9219	5.30339	2.3782		49.5866	9.28126	4.162
		N-cycling enzymes									150% of natural precipitation(+50%）				50.3398	5.92221	2.6557		49.5866	9.28126	4.162
		P-cycling enzymes									50% of natural precipitation(-50%）				27.0848	1.26062	0.5653		30.3326	6.11399	2.7417
		P-cycling enzymes									70% of natural precipitation(-30%）				25.8963	10.7783	4.8333		30.3326	6.11399	2.7417
		P-cycling enzymes									130% of natural precipitation(+30%）				39.7151	6.4922	2.9113		30.3326	6.11399	2.7417
		P-cycling enzymes									150% of natural precipitation(+50%）				36.1525	7.05929	3.1656		30.3326	6.11399	2.7417
		MBC									50% of natural precipitation(-50%）				72.1532	9.36154	4.198		85.8831	9.1488	4.1026
		MBC									70% of natural precipitation(-30%）				77.3008	44.0414	19.7495		85.8831	9.1488	4.1026
		MBC									130% of natural precipitation(+30%）				122.134	41.4869	18.604		85.8831	9.1488	4.1026
		MBC									150% of natural precipitation(+50%）				135.391	6.17041	2.767		85.8831	9.1488	4.1026
		MBN									50% of natural precipitation(-50%）				1.18428	0.367013	0.16458		5.75539	2.44145	1.09482
		MBN									70% of natural precipitation(-30%）				1.44121	0.57447	0.25761		5.75539	2.44145	1.09482
		MBN									130% of natural precipitation(+30%）				8.20196	3.03182	1.35956		5.75539	2.44145	1.09482
		MBN									150% of natural precipitation(+50%）				8.57337	4.7551	2.13233		5.75539	2.44145	1.09482
		MBP									50% of natural precipitation(-50%）				0.607109	0.207323	0.09297		1.58944	0.558169	0.2503
		MBP									70% of natural precipitation(-30%）				1.61496	0.645897	0.28964		1.58944	0.558169	0.2503
		MBP									130% of natural precipitation(+30%）				2.00015	1.00468	0.45053		1.58944	0.558169	0.2503
		MBP									150% of natural precipitation(+50%）				2.21777	0.885087	0.3969		1.58944	0.558169	0.2503
23	模拟增温和降雨增加对撂荒草地土壤胞外酶活性及计量特征的影响	C-cycling enzymes	王兴	36.85	109.31	grassland	9.5℃	525mm	1216m	2years	150% of natural precipitation(+50%）	nmol·（g·h）-1	3	3	15.8619	3.26261	1.8859	1.73	45.988	2.93633	1.6973	not specified, default to SE
		C-cycling enzymes									150% of natural precipitation(+50%）				25.8404	0.473501	0.2737		19.3614	2.62216	1.5157
		C-cycling enzymes									150% of natural precipitation(+50%）				4.0292	0.181287	0.10479		3.79614	0.560139	0.32378
		P-cycling enzymes									150% of natural precipitation(+50%）				1.393	0.06228	0.036		1.121	0.02249	0.013
		Antioxidant enzymes									150% of natural precipitation(+50%）				1.78885	0.0628163	0.03631		2.07176	0.0575744	0.03328
		Antioxidant enzymes									150% of natural precipitation(+50%）				4.14629	0.134508	0.07775		4.65575	0.148676	0.08594
24	降水水平对荒漠草原生物土壤结皮碳、氮和微生物的影响	MBC	吴旭东	37.24	106.58	grassland	7.5℃	298.3mm	1560m	2years	150% of natural precipitation(+50%）	mg·kg-1	4	4	683.29	0.02	0.01	2	1055.19	287.84	143.92	not specified, default to SE
		MBC									50% of natural precipitation(-50%）				1609.68	207.7	103.85		1055.19	287.84	143.92
		MBN									150% of natural precipitation(+50%）				86.89	1.62	0.81		76.32	4.28	2.14
		MBN									50% of natural precipitation(-50%）				92.57	1.64	0.82		76.32	4.28	2.14
27	降水变化对荒漠草原土壤呼吸的影响	MBC	蒿廉伊	36.13	103.47	grassland	8.4℃	263mm	1780m	2years	60% of natural precipitation(-40%）	mg·kg-1	3	3	170	41.3297	23.89	1.73	235.27	50.7582	29.34	not specified, default to SE
		MBC									80% of natural precipitation(-20%）				212.53	49.8932	28.84		235.27	50.7582	29.34
		MBC									120% of natural precipitation(+20%）				178.45	46.0699	26.63		235.27	50.7582	29.34
		MBC									140% of natural precipitation(+40%）				209.88	66.5358	38.46		235.27	50.7582	29.34
		MBN									60% of natural precipitation(-40%）				10.65	2.4047	1.39		20.48	3.8579	2.23
		MBN									80% of natural precipitation(-20%）				16.66	3.4946	2.02		20.48	3.8579	2.23
		MBN									120% of natural precipitation(+20%）				15.08	2.7507	1.59		20.48	3.8579	2.23
		MBN									140% of natural precipitation(+40%）				19.6	3.5638	2.06		20.48	3.8579	2.23
29	降水量及N添加对荒漠草原植物和土壤微生物C∶N∶P生态化学计量特征的影响	MBC	朱湾湾	37.8	107.45	grassland	7.7℃	289.4mm	1300m	1year	50% of natural precipitation(-50%）	mg·kg-1	3	3	418.707	13.0321	7.533	1.73	420.465	11.7225	6.776	not specified, default to SE
		MBC									70% of natural precipitation(-30%）				444.068	35.1865	20.339		420.465	11.7225	6.776
		MBC									130% of natural precipitation(+30%）				421.218	12.5979	7.282		420.465	11.7225	6.776
		MBC									150% of natural precipitation(+50%）				431.764	30.4082	17.577		420.465	11.7225	6.776
		MBN									50% of natural precipitation(-50%）				19.1212	2.30125	1.3302		25.6106	6.18648	3.576
		MBN									70% of natural precipitation(-30%）				17.8052	6.87398	3.9734		25.6106	6.18648	3.576
		MBN									130% of natural precipitation(+30%）				17.5226	2.1817	1.2611		25.6106	6.18648	3.576
		MBN									150% of natural precipitation(+50%）				11.4213	1.16567	0.6738		25.6106	6.18648	3.576
		MBP									50% of natural precipitation(-50%）				3.50766	1.5051	0.87		5.73406	0.519934	0.30054
		MBP									70% of natural precipitation(-30%）				4.53979	1.12882	0.6525		5.73406	0.519934	0.30054
		MBP									130% of natural precipitation(+30%）				6.14533	1.19723	0.69204		5.73406	0.519934	0.30054
		MBP									150% of natural precipitation(+50%）				3.80425	0.218932	0.12655		5.73406	0.519934	0.30054
30	黄土高原草地土壤细菌群落结构对于降水变化的响应	SOC	李娜	36.51	109.19	grassland	9.1℃	506.6mm	1068m	2years	20% of natural precipitation(-80%）	g·kg-1	3	3	5.73	2.7161	1.57	1.73	3.98	1.038	0.6	not specified, default to SE
		SOC									40% of natural precipitation(-60%）				4.16	1.2629	0.73		3.98	1.038	0.6
		SOC									140% of natural precipitation(+40%）				4.55	0.6401	0.37		3.98	1.038	0.6
		SOC									180% of natural precipitation(+80%）				5.2	1.8511	1.07		3.98	1.038	0.6
		MBC									20% of natural precipitation(-80%）	mg·kg-1			72.16	31.0189	17.93		48.62	10.6395	6.15
		MBC									40% of natural precipitation(-60%）				36.11	18.0785	10.45		48.62	10.6395	6.15
		MBC									140% of natural precipitation(+40%）				65.76	18.9954	10.98		48.62	10.6395	6.15
		MBC									180% of natural precipitation(+80%）				82.4	3.8406	2.22		48.62	10.6395	6.15
		MBN									20% of natural precipitation(-80%）				4.71	2.6815	1.55		8.1	4.0309	2.33
		MBN									40% of natural precipitation(-60%）				10.4	6.0896	3.52		8.1	4.0309	2.33
		MBN									140% of natural precipitation(+40%）				8.42	4.671	2.7		8.1	4.0309	2.33
		MBN									180% of natural precipitation(+80%）				11.64	4.6191	2.67		8.1	4.0309	2.33
		MBP									20% of natural precipitation(-80%）				3.81	2.1798	1.26		1.85	0.6574	0.38
		MBP									40% of natural precipitation(-60%）				3.32	1.8857	1.09		1.85	0.6574	0.38
		MBP									140% of natural precipitation(+40%）				4.21	1.5397	0.89		1.85	0.6574	0.38
		MBP									180% of natural precipitation(+80%）				4.15	2.1798	1.26		1.85	0.6574	0.38
31	增温和降雨减少对杉木幼林土壤酶活性的影响	SOC	江淼华	26.32	117.6	forests	19.1℃	1670mm	500m	2years	50% of natural precipitation(-50%）	g·kg-1	5	5	12.15	1.07			13.13	0.45
		MBC									50% of natural precipitation(-50%）	mg·kg-1			119.64	43.17			183.99	74.33
		MBN									50% of natural precipitation(-50%）				31.06	8.46			45.72	2.38
		C-cycling enzymes									50% of natural precipitation(-50%）	nmol·（g·h）-1			44.4733	5.5748			25.9227	11.9185
		C-cycling enzymes									50% of natural precipitation(-50%）				53.6367	16.6206			18.3296	2.0583
		P-cycling enzymes									50% of natural precipitation(-50%）				48.3711	8.5055			165.79	2.558
33	亚热带杉木人工林土壤胞外酶活性对隔离降雨的季节响应	SOC	倪梦颖	26.19	117.36	forests	20.1℃	1670mm	500m	1year	干季降水-50%	g·kg-1	5	5	10.5	1.16			12.58	1.05
		SOC									湿季降水-50%				12.15	1.07			13.02	1.14
		MBC									干季降水-50%	mg·kg-1			294.8	4.1			301.15	47.45
		MBC									湿季降水-50%				199.64	43.17			183.99	74.33
		MBN									干季降水-50%				22.93	2.32			24.74	1.85
		MBN									湿季降水-50%				31.06	9.77			45.71	3.37
		C-cycling enzymes									干季降水-50%	nmol·（g·h）-1			23.0387	2.8361			9.28177	1.49173
		C-cycling enzymes									湿季降水-50%				44.2357	5.5617			25.6906	12.081
		Antioxidant enzymes									干季降水-50%				2.53913	0.46976			2.49464	0.19712
		Antioxidant enzymes									湿季降水-50%				4.05433	1.10715			3.47561	0.69081
37	氮沉降和降水变化对华西雨屏区天然常绿阔叶林土壤呼吸的影响	MBC	周世兴	29.4	102.9	forests	16.2℃	1772.2mm	977.62m	1year	80% of natural precipitation(-20%）	mg·kg-1	3	3	582.929	18.843			643.991	31.521
		MBC									110% of natural precipitation(10%）				530.72	20.899			643.991	31.521
		MBN									80% of natural precipitation(-20%）				47.9125	1.7761			52.3537	2.4453
		MBN									110% of natural precipitation(10%）				40.2746	3.1661			52.3537	2.4453
39	增加降水对干旱河谷区云南松人工林土壤呼吸的影响	MBN	刘尉	29.14	102.21	forests	16.9℃	801.3mm	1145m	1year	110% of natural precipitation(+10%）	mg·g-1	3	3	0.515728	0.086936	0.050252	1.73	0.36277	0.0885466	0.051183	not specified, default to SE
		MBN									120% of natural precipitation(+20%）				0.904591	0.0877404	0.050717		0.36277	0.0885466	0.051183
		MBN									130% of natural precipitation(+30%）				0.349828	0.0885466	0.051183		0.36277	0.0885466	0.051183
		MBN									110% of natural precipitation(+10%）				0.418713	0.0861315	0.049787		0.519342	0.0901555	0.052113
		MBN									120% of natural precipitation(+20%）				0.485591	0.0901555	0.052113		0.519342	0.0901555	0.052113
		MBN									130% of natural precipitation(+30%）				0.430091	0.0909617	0.052579		0.519342	0.0901555	0.052113
		MBN									110% of natural precipitation(+10%）				0.0381903	0.00874446	0.0050546		0.0275663	0.00874446	0.0050546
		MBN									120% of natural precipitation(+20%）				0.0987051	0.00931069	0.0053819		0.0275663	0.00874446	0.0050546
		MBN									130% of natural precipitation(+30%）				0.059532	0.00923024	0.0053354		0.0275663	0.00874446	0.0050546
		MBN									110% of natural precipitation(+10%）				0.0316381	0.00906831	0.0052418		0.069454	0.00882542	0.0051014
		MBN									120% of natural precipitation(+20%）				0.0517161	0.00882542	0.0051014		0.069454	0.00882542	0.0051014
		MBN									130% of natural precipitation(+30%）				0.0256006	0.00914928	0.0052886		0.069454	0.00882542	0.0051014
40	降水变化对红松阔叶林土壤微生物功能多样性的影响	SOC	王楠楠	40.24	128.28	forests	4℃	900mm	736m	5years	70% of natural precipitation(-30%）	g·kg-1	3	3	26.126	3.0275	1.75	1.73	28.266	1.211	0.7	not specified, default to SE
		SOC									130% of natural precipitation(+30%）				30.321	1.0726	0.62		28.266	1.211	0.7
		SOC									70% of natural precipitation(-30%）				8.421	1.2283	0.71		9.237	0.7093	0.41
		SOC									130% of natural precipitation(+30%）				17.83	1.7819	1.03		9.237	0.7093	0.41
		Microbial diversity									70% of natural precipitation(-30%）				3.3	0.3633	0.21		3.22	0.1038	0.06
		Microbial diversity									130% of natural precipitation(+30%）				3.21	0.0346	0.02		3.22	0.1038	0.06
		Microbial diversity									70% of natural precipitation(-30%）				2.95	0.0519	0.03		2.87	0.173	0.1
		Microbial diversity									130% of natural precipitation(+30%）				3.01	0.1211	0.07		2.87	0.173	0.1
42	降水变化对红松阔叶林土壤微生物生物量生长季动态的影响	SOC	王宁	42.24	128.05	forests	4℃	900mm	784m	2years	70% of natural precipitation(-30%）	g·kg-1	3	3	118.2	25.1			127.8	25.9
		SOC									130% of natural precipitation(+30%）				137.2	33			127.8	25.9
		SOC									70% of natural precipitation(-30%）				38.1	7.6			41.8	7.9
		SOC									130% of natural precipitation(+30%）				80.9	19.7			41.8	7.9
		MBC									70% of natural precipitation(-30%）	mg·kg-1			842.44	140.98			953.4	157.09
		MBC									130% of natural precipitation(+30%）				1046.72	234.45			953.4	157.09
		MBC									70% of natural precipitation(-30%）				730.86	96.47			812.04	144.76
		MBC									130% of natural precipitation(+30%）				889.1	163.37			812.04	144.76
		MBN									70% of natural precipitation(-30%）				89	13.28			102.06	10.36
		MBN									130% of natural precipitation(+30%）				134.12	26.86			102.06	10.36
		MBN									70% of natural precipitation(-30%）				76.6	14.47			84.8	15.38
		MBN									130% of natural precipitation(+30%）				113.6	24.98			84.8	15.38
43	氮水添加对中国北方草原土壤细菌多样性和群落结构的影响	MBC	杨山	41.46	115.55	grassland	1.8℃	385.5mm	1150m	1year	150% of natural precipitation(+50%）	mg·kg-1	3	3	297.994	26.98			214.225	50.674
		MBN									150% of natural precipitation(+50%）				278.363	13.801			251.345	60.468
		Microbial diversity									150% of natural precipitation(+50%）				3.62	0.06			3.32	0.08
45	降水变化、氮添加对鼎湖山主要森林土壤有机碳矿化和土壤微生物碳的影响	MBC	方熊	23.09	112.3	forests	20.9℃	1956mm	100m	2years	200% of natural precipitation(+100%)	mg·kg-1	3	3	223.09	20.94			204.09	13.64
		MBC													150.23	26.66			140.9	0.79
46	降水量变化下荒漠草原土壤呼吸及其影响因素	SOC	李冰	37.8	107.45	grassland	7.5℃	289.4mm	1367m	6years	50% of natural precipitation(-50%）	g·kg-1	3	3	2.96	0.1384	0.08	1.73	3.34	0.2941	0.17	not specified, default to SE
		SOC									70% of natural precipitation(-30%）				3.25	0.865	0.5		3.34	0.2941	0.17
		SOC									130% of natural precipitation(+30%）				3.38	0.4152	0.24		3.34	0.2941	0.17
		SOC									150% of natural precipitation(+50%）				3.7	0.2076	0.12		3.34	0.2941	0.17
		MBC									50% of natural precipitation(-50%）	mg·kg-1			99.05	16.5561	9.57		46.68	24.7736	14.32
		MBC									70% of natural precipitation(-30%）				77.05	36.2435	20.95		46.68	24.7736	14.32
		MBC									130% of natural precipitation(+30%）				100.24	46.7446	27.02		46.68	24.7736	14.32
		MBC									150% of natural precipitation(+50%）				108.73	15.4143	8.91		46.68	24.7736	14.32
		MBN									50% of natural precipitation(-50%）				48.97	3.9444	2.28		7.45	3.0102	1.74
		MBN									70% of natural precipitation(-30%）				5.9	1.384	0.8		7.45	3.0102	1.74
		MBN									130% of natural precipitation(+30%）				15.1	13.7535	7.95		7.45	3.0102	1.74
		MBN									150% of natural precipitation(+50%）				19.91	14.9991	8.67		7.45	3.0102	1.74
		MBP									50% of natural precipitation(-50%）				1.76	1.2629	0.73		1.76	1.3148	0.76
		MBP									70% of natural precipitation(-30%）				3.56	0.692	0.4		1.76	1.3148	0.76
		MBP									130% of natural precipitation(+30%）				1.14	0.5882	0.34		1.76	1.3148	0.76
		MBP									150% of natural precipitation(+50%）				2	0.5882	0.34		1.76	1.3148	0.76
47	干旱对杨树人工林土壤微生物生物量碳氮磷生态化学计量特征的影响	MBC	赵紫薇	32.52	120.49	forests	15.6℃	1051mm	5m	6years	70% of natural precipitation(-30%）	mg·kg-1	3	3	334.944	6.593			344.935	4.495
		MBC									50% of natural precipitation(-50%）				318.06	9.29			344.935	4.495
		MBC									70% of natural precipitation(-30%）				317.841	5.394			345.514	5.095
		MBC									50% of natural precipitation(-50%）				308.149	6.294			345.514	5.095
		MBC									70% of natural precipitation(-30%）				382.855	8.092			402.437	6.293
		MBC									50% of natural precipitation(-50%）				335.702	5.394			402.437	6.293
		MBC									70% of natural precipitation(-30%）				417.301	7.492			501.018	5.694
		MBC									50% of natural precipitation(-50%）				359.957	5.095			501.018	5.694
		MBN									70% of natural precipitation(-30%）				42.6587	1.6791			55.8521	2.6786
		MBN									50% of natural precipitation(-50%）				40.2199	1.919			55.8521	2.6786
		MBN									70% of natural precipitation(-30%）				42.3788	1.5193			53.1334	0.9995
		MBN									50% of natural precipitation(-50%）				40.2599	0.9995			53.1334	0.9995
		MBN									70% of natural precipitation(-30%）				61.2494	3.1584			67.926	1.0395
		MBN									50% of natural precipitation(-50%）				52.2539	0.5997			67.926	1.0395
		MBN									70% of natural precipitation(-30%）				63.4083	1.3193			69.5652	1.8791
		MBN									50% of natural precipitation(-50%）				56.7716	2.119			69.5652	1.8791
		MBP									70% of natural precipitation(-30%）	ug·g-1			15.6403	0.8391			17.7319	0.7518
		MBP									50% of natural precipitation(-50%）				12.6569	0.9441			17.7319	0.7518
		MBP									70% of natural precipitation(-30%）				15.2429	0.9266			18.5235	0.7692
		MBP									50% of natural precipitation(-50%）				13.0464	0.6293			18.5235	0.7692
		MBP									70% of natural precipitation(-30%）				22.9224	1.4861			27.6366	1.0193
		MBP									50% of natural precipitation(-50%）				17.8237	0.6469			27.6366	1.0193
		MBP									70% of natural precipitation(-30%）				23.8188	0.8916			28.2007	0.6119
		MBP									50% of natural precipitation(-50%）				18.4229	1.416			28.2007	0.6119
50	氮沉降和降水格局变化对南亚热带森林土壤微生物群落的影响	Total PLFA	刘岳	23.1	113.21	forests	21.5℃	1900mm	50m	3years	干季降水-50%	nmol g-1	3	3	5.22509	0.852475	0.49276	1.73	3.75749	0.384423	0.22221	not specified, default to SE
		Total PLFA									湿季降水+50%				7.89649	1.85537	1.07247		9.74289	1.0029	0.57971
		Bacterial PLFA									干季降水-50%				3.30786	0.699941	0.40459		2.40797	0.233308	0.13486
		Bacterial PLFA									湿季降水+50%				4.72998	0.859049	0.49656		5.53431	0.699941	0.40459
		Fungal PLFA									干季降水-50%				0.795107	0.0849741	0.049118		0.464317	0.0531093	0.030699
		Fungal PLFA									湿季降水+50%				1.0323	0.302715	0.17498		1.23106	0.154022	0.08903
		G+ PLFA									干季降水-50%				1.2765	0.35875	0.20737		0.868664	0.0996532	0.057603
		G+ PLFA									湿季降水+50%				1.76959	0.41456	0.23963		2.28111	0.354771	0.20507
		G- PLFA									干季降水-50%				0.655718	0.270851	0.156561		0.589409	0.0892213	0.051573
		G- PLFA									湿季降水+50%				1.3317	0.356882	0.20629		1.52878	0.302715	0.17498
52	模拟氮沉降和降水增加对弃耕草地土壤微生物学特性的影响	MBC	张玉革	42.2	116.17	grassland	2.1℃	385.5mm	1150m	9years	150% of natural precipitation(+50%）	mg·kg-1	4	4	161.605	32.327			135.319	21.924
		MBN									150% of natural precipitation(+50%）				22.3534	3.4691			22.2863	6.4234
53	控制降水梯度对荒漠草原优势植物叶功能性状及土壤养分的影响	MBC	吴旭东	37.24	106.58	grassland	7.5℃	298.3mm	1560m	1year	50% of natural precipitation(-50%）	g·kg-1	4	4	317.82	12.72	6.36	2	149.95	7.42	3.71	not specified, default to SE
		MBC									150% of natural precipitation(+50%）				162.33	7.6	3.8		149.95	7.42	3.71
		MBN									50% of natural precipitation(-50%）				44.17	1.28	0.64		21.87	0.76	0.38
		MBN									150% of natural precipitation(+50%）				27.57	1.02	0.51		21.87	0.76	0.38
54	模拟降水量变化对华西雨屏区天然常绿阔叶林土壤酶活性的影响	MBC	刘雄	30.03	102.59	forests	16.2℃	1772mm	977.62m	3years	90% of natural precipitation(-10%）	g·kg-1	3	3	0.85	0.14			0.81	0.15
		MBC									110% of natural precipitation(+10%）				0.75	0.14			0.81	0.15
		C-cycling enzymes									90% of natural precipitation(-10%）	nmol·（g·h）-1			2.86	0.63			2.75	0.41
		C-cycling enzymes									110% of natural precipitation(+10%）				2.41	0.44			2.75	0.41
		N-cycling enzymes									90% of natural precipitation(-10%）				5.88	2.27			5.64	1.94
		N-cycling enzymes									110% of natural precipitation(+10%）				5.28	1.25			5.64	1.94
		P-cycling enzymes									90% of natural precipitation(-10%）				1.92	0.12			1.88	0.22
		P-cycling enzymes									110% of natural precipitation(+10%）				1.61	0.23			1.88	0.22
		Antioxidant enzymes									90% of natural precipitation(-10%）				0.5	0.05			0.52	0.06
		Antioxidant enzymes									110% of natural precipitation(+10%）				0.55	0.06			0.52	0.06
		Antioxidant enzymes									90% of natural precipitation(-10%）				60.9	15.85			64.71	17.42
		Antioxidant enzymes									110% of natural precipitation(+10%）				67.22	19.01			64.71	17.42
		Antioxidant enzymes									90% of natural precipitation(-10%）				12.67	4.34			14.13	4.17
		Antioxidant enzymes									110% of natural precipitation(+10%）				14.67	4.14			14.13	4.17
55	草甸草原土壤碳/氮矿化潜力及土壤微生物水分敏感性对极端干旱的响应	MBC	李磊	50.1	119.22	grassland	-2℃	363mm	800m	3years	33% of natural precipitation(-67%）	mg·kg-1	6	6	555	246.44	101	2.44	543	132.736	54.4	not specified, default to SE
		MBN									33% of natural precipitation(-67%）				18	20.008	8.2		12.9	4.148	1.7
57	荒漠土壤微生物量碳、氮变化对降水的响应	MBC	许华	37.29	104.25	grassland	11.28℃	161.8	1400m	2years	50% of natural precipitation(-50%）		3	3	272.718	25.7597	14.89	1.73	229.803	18.5352	10.714	not specified, default to SE
		MBC									75% of natural precipitation(-25%）				233.929	28.7578	16.623		229.803	18.5352	10.714
		MBC									125% of natural precipitation(+25%）				255.378	34.619	20.011		229.803	18.5352	10.714
		MBC									150% of natural precipitation(+50%）				245.501	24.8065	14.339		229.803	18.5352	10.714
		MBN									50% of natural precipitation(-50%）				17.5869	2.6078	1.5074		13.8048	1.39922	0.8088
		MBN									75% of natural precipitation(-25%）				15.1523	2.36232	1.3655		13.8048	1.39922	0.8088
		MBN									125% of natural precipitation(+25%）				14.0697	2.02635	1.1713		13.8048	1.39922	0.8088
		MBN									150% of natural precipitation(+50%）				14.0563	1.64454	0.9506		13.8048	1.39922	0.8088
58	古尔班通古特沙漠土壤微生物碳氮对环境因子的响应	MBC	吴文超	43.45	87.54	grassland	5.7℃	200	800m	2years	130% of natural precipitation(+30%）	mg·kg-1	4	4	288.144	54.346	27.173	2	305.438	115.884	57.942	not specified, default to SE
		MBC									130% of natural precipitation(+30%）				217.976	118.28	59.14		212.891	375.628	187.814
		MBC									130% of natural precipitation(+30%）				318.836	370.83	185.415		181.886	183.816	91.908
		MBN									130% of natural precipitation(+30%）				74.4599	7.0708	3.5354		76.6461	15.293	7.6465
		MBN									130% of natural precipitation(+30%）				65.9391	15.1284	7.5642		65.6588	45.2212	22.6106
		MBN									130% of natural precipitation(+30%）				78.2203	44.7274	22.3637		61.5779	22.1996	11.0998
59	青藏高原高寒草甸土壤物理性质及碳组分对增温和降水改变的响应	MBC	杨新宇	37.36	101.19	grassland	1.1℃	485mm	3215m	2years	50% of natural precipitation(-50%）	mg·kg-1	6	6	565.953	91.2145	37.383	2.44	656.016	89.6944	36.76	not specified, default to SE
		MBC									150% of natural precipitation(+50%）				709.945	114.021	46.73		656.016	89.6944	36.76
60	隔离降雨对杉木林土壤可溶性有机碳和微生物生物量碳的影响	MBC	黄永梅	27.02	118.08	forests	28.5℃	1731mm	375m	2years	0% of natural precipitation(-100%）	mg·kg-1	3	3	653.573	148.085	85.598	1.73	348.557	29.4775	17.039	not specified, default to SE
		MBC									40% of natural precipitation(-60%）				458.459	94.7469	54.767		348.557	29.4775	17.039
		MBC									80% of natural precipitation(-20%）				381.804	62.4616	36.105		348.557	29.4775	17.039
		MBC									0% of natural precipitation(-100%）				578.218	19.6511	11.359		576.244	35.0913	20.284
		MBC									40% of natural precipitation(-60%）				344.565	75.0958	43.408		576.244	35.0913	20.284
		MBC									80% of natural precipitation(-20%）				403.407	82.1145	47.465		576.244	35.0913	20.284
		MBC									0% of natural precipitation(-100%）				373.451	65.9718	38.134		550.383	49.1285	28.398
		MBC									40% of natural precipitation(-60%）				390.103	65.2694	37.728		550.383	49.1285	28.398
		MBC									80% of natural precipitation(-20%）				255.029	59.5777	34.438		550.383	49.1285	28.398
		MBC									0% of natural precipitation(-100%）				400.328	131.944	76.268		414.581	88.4307	51.116
		MBC									40% of natural precipitation(-60%）				407.242	42.1099	24.341		414.581	88.4307	51.116
		MBC									80% of natural precipitation(-20%）				357.769	70.1809	40.567		414.581	88.4307	51.116
		MBC									0% of natural precipitation(-100%）				233.234	75.8778	43.86		187.388	16.0509	9.278
		MBC									40% of natural precipitation(-60%）				208.184	99.9525	57.776		187.388	16.0509	9.278
		MBC									80% of natural precipitation(-20%）				211.596	80.6197	46.601		187.388	16.0509	9.278
		MBC									0% of natural precipitation(-100%）				313.163	9.85062	5.694		304.006	71.8625	41.539
		MBC									40% of natural precipitation(-60%）				244.463	48.8811	28.255		304.006	71.8625	41.539
		MBC									80% of natural precipitation(-20%）				334.751	60.1919	34.793		304.006	71.8625	41.539
		MBC									0% of natural precipitation(-100%）				133.729	66.0289	38.167		366.642	8.7538	5.06
		MBC									40% of natural precipitation(-60%）				138.828	43.4126	25.094		366.642	8.7538	5.06
		MBC									80% of natural precipitation(-20%）				164.385	31.3701	18.133		366.642	8.7538	5.06
		MBC									0% of natural precipitation(-100%）				205.01	168.168	97.207		148.408	43.7759	25.304
		MBC									40% of natural precipitation(-60%）				195.14	81.3481	47.022		148.408	43.7759	25.304
		MBC									80% of natural precipitation(-20%）				155.115	117.464	67.898		148.408	43.7759	25.304
61	氮素和水分对贝加尔针茅草原土壤酶活性和微生物量碳氮的影响	P-cycling enzymes	王杰	48.27	119.35	grassland	-1.6℃	328.7	760m	2years	130% of natural precipitation(+30%）	mg·（100g·2h）-1	6	6	1.20533	0.085888	0.0352	2.44	1.00423	0.173948	0.07129	not specified, default to SE
		N-cycling enzymes									130% of natural precipitation(+30%）	mg·g-1			0.0158041	0.0034892	0.00143		0.0118809	0.001098	0.00045
		MBC									130% of natural precipitation(+30%）	mg·kg-1			602.151	36.5073	14.962		483.783	45.0936	18.481
		MBN									130% of natural precipitation(+30%）				60.7418	6.18076	2.5331		36.2798	4.48399	1.8377
62	降水改变对樟子松人工林土壤微生物量碳及微生物商动态变化的影响	MBC	魏天风	42.25	117.15	forests	4℃	325mm	1200m	1year	70% of natural precipitation(-30%）	mg·kg-1	3	3	424.1	64.01	37	1.73	353.6	43.25	25	not specified, default to SE
		MBC									130% of natural precipitation(+30%）				371.3	35.292	20.4		353.6	43.25	25
		MBC									70% of natural precipitation(-30%）				289.6	43.077	24.9		228.2	30.275	17.5
		MBC									130% of natural precipitation(+30%）				276.8	23.182	13.4		228.2	30.275	17.5
		MBC									70% of natural precipitation(-30%）				238.6	28.718	16.6		186.2	23.009	13.3
		MBC									130% of natural precipitation(+30%）				218.7	20.933	12.1		186.2	23.009	13.3
		MBC									70% of natural precipitation(-30%）				198.4	24.739	14.3		145.9	20.068	11.6
		MBC									130% of natural precipitation(+30%）				196.9	21.106	12.2		145.9	20.068	11.6
63	降水量变化及氮添加下荒漠草原土壤有机碳及其易分解组分研究	MBC	马煦晗	37.79	107.41	grassland	8.1℃	250mm	1300m	4years	50% of natural precipitation(-50%）	mg·kg-1	3	3	80.2007	3.27991	1.8959	1.73	59.9704	2.60711	1.507	not specified, default to SE
		MBC									70% of natural precipitation(-30%）				62.8176	2.60694	1.5069		59.9704	2.60711	1.507
		MBC									130% of natural precipitation(+30%）				54.06	6.98072	4.0351		59.9704	2.60711	1.507
		MBC									150% of natural precipitation(+50%）				67.4985	5.46663	3.1599		59.9704	2.60711	1.507
65	干旱对杨树人工林土壤颗粒有机碳和矿物结合态有机碳的影响	MBC	肖若瑜	32.52	120.49	forests	13.7℃	1050mm	5m	4years	70% of natural precipitation(-30%）	mg·kg-1	3	3	142.78	7.6985	4.45	1.73	171.77	8.131	4.7	not specified, default to SE
		MBC									50% of natural precipitation(-50%）				139.66	6.6259	3.83		171.77	8.131	4.7
		MBC									70% of natural precipitation(-30%）				84.45	4.2558	2.46		98.24	4.9824	2.88
		MBC									50% of natural precipitation(-50%）				82.56	7.6466	4.42		98.24	4.9824	2.88
		MBC									70% of natural precipitation(-30%）				35.53	3.1832	1.84		44.32	4.3077	2.49
		MBC									50% of natural precipitation(-50%）				31.94	2.8718	1.66		44.32	4.3077	2.49
66	增加降水对四川干旱河谷区云南松人工林土壤有机碳矿化的影响	MBC	王丽华	29.14	102.21	forests	16.9℃	801.3mm	1500m	1year	110% of natural precipitation(+10%）		3	3	450	86.5	50	1.73	340	34.6	20	not specified, default to SE
		MBC									120% of natural precipitation(+20%）				900	121.1	70		340	34.6	20
		MBC									130% of natural precipitation(+30%）				510	155.7	90		340	34.6	20
		MBC									110% of natural precipitation(+10%）				420	86.5	50		510	121.1	70
		MBC									120% of natural precipitation(+20%）				410	51.9	30		510	121.1	70
		MBC									130% of natural precipitation(+30%）				430	138.4	80		510	121.1	70
67	降雨量改变对常绿阔叶林干旱和湿润季节土壤呼吸的影响	MBC	向元彬	29.4	102.9	forests	6.1℃	1706mm	977.2m	2years	110% of natural precipitation(+10%）	mg·kg-1	3	3	499.498	44.8814	25.943	1.73	547.454	34.273	19.811	not specified, default to SE
		MBC									105% of natural precipitation(+5%）				567.344	31.0085	17.924		547.454	34.273	19.811
		MBC									90% of natural precipitation(-10%）				615.299	69.3626	40.094		547.454	34.273	19.811
		MBC									80% of natural precipitation(-20%）				527.013	44.8814	25.943		547.454	34.273	19.811
		MBC									50% of natural precipitation(-50%）				465.614	36.721	21.226		547.454	34.273	19.811
68	增温和隔离降雨对杉木幼林土壤养分和微生物生物量的影响	MBC	唐偲頔	26.19	117.36	forests	20.1℃	1670mm	300m	2years	50% of natural precipitation(-50%）	mg·g-1	5	5	151.43	37.1875	16.676	2.23	239.113	144.25	64.686	not specified, default to SE
		MBN									50% of natural precipitation(-50%）				24.4084	12.0489	5.4031		44.4712	5.04381	2.2618
		MBP									50% of natural precipitation(-50%）				21.3468	10.1418	4.5479		15.8842	4.5463	2.0387
69	模拟干旱对亚热带森林土壤微生物生物量及群落结构的影响	Total PLFA	聂圆圆	29.48	121.47	forests	16.2℃	1551mm	300m	1year	20% of natural precipitation(-80%）	ng·g-1	3	3	5869.88	1498.87	866.4	1.73	7866.13	1498.23	866.03	not specified, default to SE
		Total PLFA									20% of natural precipitation(-80%）				2458.51	634.529	366.78		3767.02	1084	626.59
		Total PLFA									20% of natural precipitation(-80%）				2287.04	581.661	336.22		3065.78	1057.57	611.31
		Bacterial PLFA									20% of natural precipitation(-80%）				4862.5	1259.01	727.75		6538.2	1241.38	717.56
		Bacterial PLFA									20% of natural precipitation(-80%）				2044.73	783.552	452.92		3104.66	1135.71	656.48
		Bacterial PLFA									20% of natural precipitation(-80%）				1878.41	607.472	351.14		2673.66	642.695	371.5
		Fungal PLFA									20% of natural precipitation(-80%）				1026.41	221.405	127.98		1322.23	306.798	177.34
		Fungal PLFA									20% of natural precipitation(-80%）				399.319	142.339	82.277		598.231	226.159	130.728
		Fungal PLFA									20% of natural precipitation(-80%）				502.642	194.53	112.445		405.376	77.4936	44.794
		G+ PLFA									20% of natural precipitation(-80%）				2293.56	573.633	331.58		3082.77	623.371	360.33
		G+ PLFA									20% of natural precipitation(-80%）				951.032	261.936	151.408		1491.08	421.117	243.42
		G+ PLFA									20% of natural precipitation(-80%）				888.805	215.532	124.585		1218.02	295.121	170.59
		G- PLFA									20% of natural precipitation(-80%）				1065.88	264.102	152.66		1419.75	287.353	166.1
		G- PLFA									20% of natural precipitation(-80%）				502.308	142.846	82.57		797.606	232.547	134.42
		G- PLFA									20% of natural precipitation(-80%）				442.795	116.265	67.205		603.68	159.461	92.174
70	气温升高与干旱互作对灵武长枣根区土壤酶活性及微生物功能多样性的影响	N-cycling enzymes	李娜	38.47	106.04	forests	8.5℃	200mm	1100m	1year	50% of natural precipitation(-50%）	mg·g-1·d-1	3	3	1.94488	0.469072	0.27114	1.73	2.0854	0.969198	0.56023	not specified, default to SE
		N-cycling enzymes									30% of natural precipitation(-70%）				1.2889	0.337246	0.19494		2.0854	0.969198	0.56023
		P-cycling enzymes									50% of natural precipitation(-50%）				0.211434	0.0520557	0.03009		0.373464	0.0378022	0.021851
		P-cycling enzymes									30% of natural precipitation(-70%）				0.0895217	0.0396608	0.0229253		0.373464	0.0378022	0.021851
		Antioxidant enzymes									50% of natural precipitation(-50%）	u·g-1			4.38738	0.381742	0.22066		5.63045	1.65691	0.95775
		Antioxidant enzymes									30% of natural precipitation(-70%）				2.75936	0.909669	0.52582		5.63045	1.65691	0.95775
71	杉木人工林土壤微生物生物量和碳源利用能力对模拟氮沉降和干旱的响应	Bacterial PLFA	宋鸽	26.11	117.28	forests	19.6℃	1600	300m	2years	50% of natural precipitation(-50%）	nmol g-1	4	4	11.8399	2.1244	1.0622	2	9.94716	0.70808	0.35404	not specified, default to SE
		Bacterial PLFA									50% of natural precipitation(-50%）				12.6325	1.2876	0.6438		10.7559	2.8808	1.4404
		Fungal PLFA									50% of natural precipitation(-50%）				1.85236	0.54936	0.27468		1.28927	0.13048	0.06524
		Fungal PLFA									50% of natural precipitation(-50%）				2.23691	0.23348	0.11674		1.84378	0.63176	0.31588
		Total PLFA									50% of natural precipitation(-50%）				22.1341	10.2632	5.1316		10.4843	4.38	2.19
		Total PLFA									50% of natural precipitation(-50%）				27.5126	4.2084	2.1042		19.7918	12.8824	6.4412
72	隔离降雨对米槠天然林土壤微生物生物量和酶活性的影响	MBC	李帅军	26	117	forests	19.6℃	1600	200m	6years	70% of natural precipitation(-30%）	mg·g-1	3	3	565.102	132.257	76.449	1.73	502.863	100.207	57.923	not specified, default to SE
		MBC									40% of natural precipitation(-60%）				469.048	58.0138	33.534		502.863	100.207	57.923
		MBC									70% of natural precipitation(-30%）				376.911	49.0887	28.375		312.092	142.398	82.311
		MBC									40% of natural precipitation(-60%）				321.66	91.6865	52.998		312.092	142.398	82.311
		MBN									70% of natural precipitation(-30%）				53.8597	13.1807	7.6189		47.9693	14.519	8.3925
		MBN									40% of natural precipitation(-60%）				46.5518	15.0463	8.6973		47.9693	14.519	8.3925
		MBN									70% of natural precipitation(-30%）				28.9167	18.2908	10.5727		31.4187	25.9557	15.0033
		MBN									40% of natural precipitation(-60%）				27.446	10.2608	5.9311		31.4187	26.0071	15.033
		Antioxidant enzymes									70% of natural precipitation(-30%）	nmol·（g·h）-1			4.99	1.8684	1.08		3.73	3.1486	1.82
		Antioxidant enzymes									40% of natural precipitation(-60%）				5.59	2.9583	1.71		3.73	3.1486	1.82
		Antioxidant enzymes									70% of natural precipitation(-30%）				4.2	2.3701	1.37		7.06	3.7368	2.16
		Antioxidant enzymes									40% of natural precipitation(-60%）				4.29	2.8372	1.64		7.06	3.7368	2.16
		Antioxidant enzymes									70% of natural precipitation(-30%）				20.57	4.7748	2.76		15.83	9.9302	5.74
		Antioxidant enzymes									40% of natural precipitation(-60%）				22.5	9.9302	5.74		15.83	9.9302	5.74
		Antioxidant enzymes									70% of natural precipitation(-30%）				20.22	10.2416	5.92		22.16	17.8882	10.34
		Antioxidant enzymes									40% of natural precipitation(-60%）				19.27	4.8786	2.82		22.16	17.8882	10.34
		C-cycling enzymes									70% of natural precipitation(-30%）				29.58	13.5113	7.81		26.05	19.1165	11.05
		C-cycling enzymes									40% of natural precipitation(-60%）				40.93	14.7742	8.54		26.05	19.1165	11.05
		C-cycling enzymes									70% of natural precipitation(-30%）				34.12	6.5913	3.81		61.89	22.0921	12.77
		C-cycling enzymes									40% of natural precipitation(-60%）				67.69	35.6207	20.59		61.89	22.0921	12.77
		C-cycling enzymes									70% of natural precipitation(-30%）				3.77	2.7161	1.57		2.92	1.557	0.9
		C-cycling enzymes									40% of natural precipitation(-60%）				5.02	2.6123	1.51		2.92	1.557	0.9
		C-cycling enzymes									70% of natural precipitation(-30%）				5.2	1.5051	0.87		8.61	4.0482	2.34
		C-cycling enzymes									40% of natural precipitation(-60%）				10.49	7.9753	4.61		8.61	4.0482	2.34
		P-cycling enzymes									70% of natural precipitation(-30%）				148.95	29.7733	17.21		117.27	100.427	58.05
		P-cycling enzymes									40% of natural precipitation(-60%）				100.06	29.237	16.9		117.27	100.427	58.05
		P-cycling enzymes									70% of natural precipitation(-30%）				127.73	43.2673	25.01		159.22	137.466	79.46
		P-cycling enzymes									40% of natural precipitation(-60%）				120.04	75.5145	43.65		159.22	137.466	79.46
		C-cycling enzymes									70% of natural precipitation(-30%）				41.09	12.2311	7.07		31.44	13.2345	7.65
		C-cycling enzymes									40% of natural precipitation(-60%）				45.42	8.304	4.8		31.44	13.2345	7.65
		C-cycling enzymes									70% of natural precipitation(-30%）				42	8.9095	5.15		68	24.5833	14.21
		C-cycling enzymes									40% of natural precipitation(-60%）				72.37	28.2336	16.32		68	24.5833	14.21
73	增温和隔离降雨对亚热带森林土壤N2O通量的影响	MBN	唐偲頔	26.19	117.36	forests	19.1℃	1750mm	300m	3years	50% of natural precipitation(-50%）	mg·kg-1	5	5	24.428	5.6159			44.4633	2.0076
		MBP									50% of natural precipitation(-50%）				21.6856	3.9881			16.2733	1.7905
74	模拟氮沉降和降雨量改变对华西雨屏区常绿阔叶林土壤有机碳的影响	MBC	向元彬	29.4	102.9	forests	16.2℃	1772.2mm	977.62m	2years	90% of natural precipitation(-10%）	mg·kg-1	3	3	742.856	81.5678	47.149	1.73	751.268	127.613	73.765	not specified, default to SE
		MBC									110% of natural precipitation(+10%）				610.485	115.773	66.921		751.268	127.613	73.765
		MBC									90% of natural precipitation(-10%）				750.082	136.684	79.008		702.222	126.295	73.003
		MBC									110% of natural precipitation(+10%）				652.687	110.507	63.877		702.222	126.295	73.003
		MBC									90% of natural precipitation(-10%）				1123.08	185.508	107.23		1053.93	106.568	61.6
		MBC									110% of natural precipitation(+10%）				854.591	155.236	89.732		1053.93	106.568	61.6
		MBC									90% of natural precipitation(-10%）				724.985	127.615	73.766		771.425	140.768	81.369
		MBC									110% of natural precipitation(+10%）				626.832	109.192	63.117		771.425	140.768	81.369
77	短期降水减少对海南橡胶林土壤有机碳矿化及有机碳组分的影响	MBC	孙玉娟	18.59	109.18	forests	22.7℃	1725mm	489m	1year	0% of natural precipitation(-100%）	g·kg-1	3	3	0.2571	0.0331797	0.019179	1.73	0.268875	0.0235021	0.013585
		MBC									0% of natural precipitation(-100%）				0.16187	0.0147465	0.008524		0.179238	0.0267285	0.01545
78	降雨对荒漠草原生物土壤结皮化学计量的影响	MBC	吴旭东	37.24	106.58	grassland	7.5℃	298.3mm	1560m	1year	150% of natural precipitation(+50%）	mg·kg-1	4	4	162.33	7.6	3.8	2	149.95	7.42	3.71	not specified, default to SE
		MBC									133% of natural precipitation(+33%）				168.76	12.98	6.49		149.95	7.42	3.71
		MBC									125% of natural precipitation(+25%）				319.23	19.76	9.88		149.95	7.42	3.71
		MBC									75% of natural precipitation(-25%）				127.38	12.74	6.37		149.95	7.42	3.71
		MBC									67% of natural precipitation(-33%）				225.11	7.36	3.68		149.95	7.42	3.71
		MBC									50% of natural precipitation(-50%）				317.82	12.72	6.36		149.95	7.42	3.71
		MBN									150% of natural precipitation(+50%）				27.57	1.02	0.51		21.87	0.76	0.38
		MBN									133% of natural precipitation(+33%）				29.5	0.88	0.44		21.87	0.76	0.38
		MBN									125% of natural precipitation(+25%）				54.6	1.4	0.7		21.87	0.76	0.38
		MBN									75% of natural precipitation(-25%）				40	1.06	0.53		21.87	0.76	0.38
		MBN									67% of natural precipitation(-33%）				42.9	1.44	0.72		21.87	0.76	0.38
		MBN									50% of natural precipitation(-50%）				44.17	1.28	0.64		21.87	0.76	0.38
79	高寒草甸土壤碳和氮及微生物生物量碳和氮对温度与降水量变化的响应	MBC	衡涛	37.58	100.55	grassland	1℃	409mm	3512m	1year	75% of natural precipitation(-25%）	mg·kg-1	3	3	1243.75	715.52			1101.78	327.43
		MBC									115% of natural precipitation(+15%）				1332.13	323.24			1101.78	327.43
		MBC									75% of natural precipitation(-25%）				937.96	212.8			175.25	747.23
		MBC									115% of natural precipitation(+15%）				899.87	293.75			175.25	747.23
		MBN									75% of natural precipitation(-25%）				132.33	72.71			146.69	61.74
		MBN									115% of natural precipitation(+15%）				151.58	52.13			146.69	61.74
		MBN									75% of natural precipitation(-25%）				91.52	35.97			111.2	56.71
		MBN									115% of natural precipitation(+15%）				93.62	31.7			111.2	56.71
80	模拟氮沉降和降雨对华西雨屏区常绿阔叶林土壤呼吸的影响	MBC	向元彬	29.4	102.9	forests	16.2℃	1772.2mm	977.62m	1year	90% of natural precipitation(-10%）	mg·kg-1	3	3	689.87	129.134	74.644	1.73	654.087	78.7115	45.498	not specified, default to SE
		MBC									110% of natural precipitation(+10%）				537.854	95.9302	55.451		654.087	78.7115	45.498
		MBN									90% of natural precipitation(-10%）				58.1128	11.1478	6.4438		53.6886	10.0041	5.7827
		MBN									110% of natural precipitation(+10%）				41.6268	8.57509	4.9567		53.6886	10.0041	5.7827
英文
1	Effects of N addition and precipitation reduction on soil respiration and its components in a temperate forest	MBC	FEI CHEN	42.24	128.05	forests	3.6℃	740mm	1200m	8years	70% of natural precipitation(-30%）	mg·g-1	3	3	1.37241	0.0588			0.72892	0.055473
		MBC									70% of natural precipitation(-30%）				2.26997	0.16087			1.88609	0.1054
2	Vegetation biomass and soil moisture coregulate bacterial community succession under altered precipitation regimes in a desert steppe in northwestern China	Bacterial diversity	XIAOFAN NA	37.8	107.45	grassland	7.7℃	289.4mm	1300m	2years	70% of natural precipitation(-30%）		5	5	9.6	0			9.6	0
		Bacterial diversity									130% of natural precipitation(+30%）				9.7	0.2			9.6	0
		Bacterial diversity									150% of natural precipitation(+50%）				9.8	0			9.6	0
		MBC									70% of natural precipitation(-30%）	mg·kg-1			75.6	24.9			86.2	7.4
		MBC									130% of natural precipitation(+30%）				112.4	40			86.2	7.4
		MBC									150% of natural precipitation(+50%）				135.3	4.4			86.2	7.4
		MBN									70% of natural precipitation(-30%）				1.4	0.3			5.8	2.4
		MBN									130% of natural precipitation(+30%）				8.2	3			5.8	2.4
		MBN									150% of natural precipitation(+50%）				8.6	4.6			5.8	2.4
		MBP									70% of natural precipitation(-30%）				1.2	0.6			1.6	0.5
		MBP									130% of natural precipitation(+30%）				2	1.03			1.6	0.5
		MBP									150% of natural precipitation(+50%）				2.2	0.8			1.6	0.5
3	Response of bacterial communities and plant-mediated soil processes to nitrogen deposition and precipitation in a desert steppe	MBC	ZHEN WANG	42.16	112.47	grassland	5.5℃	203.8mm	1450m	4years	50% of natural precipitation(-50%）	mg·kg-1	4	4	198.993	17.008	8.504	2	231.187	18.008	9.004	not specified, default to SE
		MBC									150% of natural precipitation(+50%）				342.885	19.01	9.505		231.187	18.008	9.004
		MBN									50% of natural precipitation(-50%）				14.4355	2.3464	1.1732		20.2482	3.4448	1.7224
		MBN									150% of natural precipitation(+50%）				33.2359	3.0454	1.5227		20.2482	3.4448	1.7224
4	Effects of variation in precipitation on the distribution of soil bacterial diversity in the primitive Korean pine and broadleaved forests	MBC	NANNAN WANG	42.24	128.05	grassland	3℃	900mm	1200m	2years	70% of natural precipitation(-30%）	mg·kg-1	3	3	850.85	29.66			1063.59	74.22
		MBC									130% of natural precipitation(+30%）				1312.33	76.77			1063.59	74.22
		MBC									70% of natural precipitation(-30%）				581.04	39.53			654.08	41.61
		MBC									130% of natural precipitation(+30%）				980.23	38.24			654.08	41.61
		MBC									70% of natural precipitation(-30%）				49.95	9.84			61	7.47
		MBC									130% of natural precipitation(+30%）				79.08	9.97			61	7.47
		MBC									70% of natural precipitation(-30%）				33.12	4.49			42.54	6.93
		MBC									130% of natural precipitation(+30%）				62.29	10.49			42.54	6.93
6	Responses of soil extracellular enzyme activities and microbial community properties to interaction between nitrogen addition and increased precipitation in a semi-arid grassland ecosystem	MBC	WENJUN MA	46.04	122.44	grassland	4℃	400mm	200m	4years	115% of natural precipitation(+15%）	mg·kg-1	4	4	219.268	157.588	78.794	2	248.654	69.108	34.554	not specified, default to SE
		MBC									130% of natural precipitation(+30%）				326.48	55.544	27.772		248.654	69.108	34.554
		MBN									115% of natural precipitation(+15%）				25.0051	8.4938	4.2469		31.0349	17.14	8.57
		MBN									130% of natural precipitation(+30%）				43.8436	22.0374	11.0187		31.0349	17.14	8.57
7	Differential responses of soil bacteria and fungi to altered precipitation in a meadow steppe	SOC	XUECHEN YANG	44.4	123.44	grassland	6.3℃	430mm	150m	2years	50% of natural precipitation(-50%）	mg·g-1	4	4	5	0.8	0.4	2	5.52	1.04	0.52	not specified, default to SE
		SOC									70% of natural precipitation(-30%）				5.55	0.9	0.45		5.52	1.04	0.52
		SOC									130% of natural precipitation(+30%）				6.5	1.36	0.68		5.52	1.04	0.52
		SOC									150% of natural precipitation(+50%）				6.63	0.94	0.47		5.52	1.04	0.52
		SOC									50% of natural precipitation(-50%）				5.79	1.34	0.67		6.54	1.24	0.62
		SOC									70% of natural precipitation(-30%）				6.34	0.28	0.14		6.54	1.24	0.62
		SOC									130% of natural precipitation(+30%）				6.95	0.52	0.26		6.54	1.24	0.62
		SOC									150% of natural precipitation(+50%）				7.74	0.78	0.39		6.54	1.24	0.62
		MBC									50% of natural precipitation(-50%）				262.23	128.32	64.16		424.1	228.36	114.18
		MBC									70% of natural precipitation(-30%）				303.92	337.18	168.59		424.1	228.36	114.18
		MBC									130% of natural precipitation(+30%）				317.49	59.32	29.66		424.1	228.36	114.18
		MBC									150% of natural precipitation(+50%）				189.83	103.2	51.6		424.1	228.36	114.18
		MBC									50% of natural precipitation(-50%）				885.3	411.62	205.81		743.74	376.12	188.06
		MBC									70% of natural precipitation(-30%）				820.52	411.62	205.81		743.74	376.12	188.06
		MBC									130% of natural precipitation(+30%）				698.4	439.34	219.67		743.74	376.12	188.06
		MBC									150% of natural precipitation(+50%）				366.01	89.02	44.51		743.74	376.12	188.06
8	Effects of precipitation changes on soil bacterial community composition and diversity in the Junggar desert of Xinjiang, China	Bacterial diversity	ke wu	43.59	90.48	grassland	9℃	200mm	500m	2years	40% of natural precipitation(-60%）		3	3	8.82	0.2249	0.13	1.73	9.3	0.1384	0.08	not specified, default to SE
		Bacterial diversity									70% of natural precipitation(-30%）				9.09	0.1557	0.09		9.3	0.1384	0.08
		Bacterial diversity									130% of natural precipitation(+30%）				9.12	0.2249	0.13		9.3	0.1384	0.08
		Bacterial diversity									160% of natural precipitation(+60%）				9.42	0.1038	0.06		9.3	0.1384	0.08
9	Soil extractable carbon and nitrogen, microbial biomass and microbial metabolic activity in response to warming and increased precipitation in a semiarid Inner Mongolian grassland	MBC	XIAOQI ZHOU	42.02	116.17	grassland	2.1℃	383mm	1324m	5years	130% of natural precipitation(+30%）	mg·kg-1	6	6	891.362	168.096	68.892	2.44	719.661	125.426	51.404	not specified, default to SE
		MBC									130% of natural precipitation(+30%）				372.019	128.012	52.464		314.255	87.9278	36.036
		MBN									130% of natural precipitation(+30%）				131.256	26.13	10.709		88.3421	8.32308	3.4111
		MBN									130% of natural precipitation(+30%）				53.3283	21.0972	8.6464		45.3969	15.6775	6.4252
		C-cycling enzymes									130% of natural precipitation(+30%）	mg·（g h）-1			255.745	65.2773	26.753		322.624	66.1655	27.117
		C-cycling enzymes									130% of natural precipitation(+30%）				297.256	101.243	41.493		344.844	83.0405	34.033
		C-cycling enzymes									130% of natural precipitation(+30%）				46.388	5.18744	2.126		39.555	1.93248	0.792
		C-cycling enzymes									130% of natural precipitation(+30%）				32.039	4.47252	1.833		26.202	1.76656	0.724
		P-cycling enzymes									130% of natural precipitation(+30%）				460.022	40.199	16.475		441.874	62.6836	25.69
		P-cycling enzymes									130% of natural precipitation(+30%）				347.28	68.8153	28.203		311.824	65.4091	26.807
		P-cycling enzymes									130% of natural precipitation(+30%）				589.223	94.8745	38.883		497.786	42.173	17.284
		P-cycling enzymes									130% of natural precipitation(+30%）				364.962	122.986	50.404		330.547	92.7737	38.022
10	Increasing precipitation weakened the negative effects of simulated warming on soil microbial community composition in a semi-arid sandy grassland	Bacterial diversity	SHAOKUN WANG	42.55	120.41	grassland	6.4℃	1935mm	360m	1year	150% of natural precipitation(+50%）		3	3	5.77071	0.262112	0.15151	1.73	5.61921	0.69738	0.40311	not specified, default to SE
		Fungal diversity									150% of natural precipitation(+50%）				2.80258	1.23081	0.71145		3.23908	0.313839	0.18141
11	Effects of increasing precipitation on soil microbial community composition and soil respiration in a temperate desert, Northwestern China	MBC	GANG HUANG	44.17	87.56	grassland	8℃	300mm	475m	1year	115% of natural precipitation(+15%）	mg·kg-1	6	6	500.643	180.741	74.074	2.44	347.606	172.132	70.546	not specified, default to SE
		MBC									130% of natural precipitation(+30%）				523.16	150.675	61.752		347.606	172.132	70.546
		MBC									115% of natural precipitation(+15%）				1071.82	357.167	146.38		869.39	279.731	114.644
		MBC									130% of natural precipitation(+30%）				1297.16	658.41	269.84		869.39	279.731	114.644
		MBN									115% of natural precipitation(+15%）				58.2597	34.0956	13.9736		53.0943	16.4161	6.7279
		MBN									130% of natural precipitation(+30%）				77.0535	22.3092	9.1431		53.0943	16.4161	6.7279
		MBN									115% of natural precipitation(+15%）				103.926	53.458	21.909		96.8625	19.7847	8.1085
		MBN									130% of natural precipitation(+30%）				123.065	42.9342	17.596		96.8625	19.7847	8.1085
12	Variations of the effects of reduced precipitation and N addition on microbial diversity among different seasons in a temperate forest	Bacterial diversity	GUOYONG YAN	42.24	128.06	forests	4℃	790mm	281m	8years	70% of natural precipitation(-30%）		3	3	6.27178	0.0642868	0.03716	1.73	6.21032	0.106758	0.06171	not specified, default to SE
		Fungal diversity									70% of natural precipitation(-30%）				2.73688	0.272388	0.15745		2.89044	0.149835	0.08661
13	Responses of Soil Microbial Communities and Networks to Precipitation Change in a Typical Steppe Ecosystem of the Loess Plateau	MBC	YUTAO WANG	36.1	106.27	grassland	7.2℃	439mm	2148m	2years	50% of natural precipitation(-50%）	g·kg-1	3	3	16.72	2.3182	1.34	1.73	18.22	2.7161	1.57	not specified, default to SE
		MBC									50% of natural precipitation(-50%）				18.76	5.2765	3.05		18.22	2.7161	1.57
		MBC									50% of natural precipitation(-50%）				13.89	6.5913	3.81		15.29	2.3355	1.35
		MBC									50% of natural precipitation(-50%）				18.07	5.0516	2.92		15.29	2.3355	1.35
		MBC									50% of natural precipitation(-50%）				14.05	2.941	1.7		16.31	3.9444	2.28
		MBC									50% of natural precipitation(-50%）				13.8	2.9929	1.73		16.31	3.9444	2.28
		MBN									50% of natural precipitation(-50%）				2.21	0.1384	0.08		2.12	0.2768	0.16
		MBN									50% of natural precipitation(-50%）				2.19	0.0865	0.05		2.12	0.2768	0.16
		MBN									50% of natural precipitation(-50%）				2.29	0.2076	0.12		2.24	0.1557	0.09
		MBN									50% of natural precipitation(-50%）				0.78	0.0346	0.02		2.24	0.1557	0.09
		MBN									50% of natural precipitation(-50%）				2.28	0.5017	0.29		2.1	0.0692	0.04
		MBN									50% of natural precipitation(-50%）				1.89	0.4325	0.25		2.1	0.0692	0.04
		MBP									50% of natural precipitation(-50%）				0.74	0.2595	0.15		0.82	0	0
		MBP									50% of natural precipitation(-50%）				0.79	0.0865	0.05		0.82	0	0
		MBP									50% of natural precipitation(-50%）				0.85	0.0346	0.02		0.85	0.0519	0.03
		MBP									50% of natural precipitation(-50%）				0.78	0.0346	0.02		0.85	0.0519	0.03
		MBP									50% of natural precipitation(-50%）				0.83	0.0173	0.01		0.87	0.0519	0.03
		MBP									50% of natural precipitation(-50%）				0.83	0.0173	0.01		0.87	0.0519	0.03
15	Soil microbial community composition and respiration along an experimental precipitation gradient in a semiarid steppe	MBC	CANCAN ZHAO	42.02	116.17	grassland	2.1℃	379mm	1324m	2years	40% of natural precipitation(-60%）	mg·kg-1	6	6	202.17	43.0074	17.626	2.44	240.911	60.5608	24.82	not specified, default to SE
		MBC									60% of natural precipitation(-40%）				208.669	61.4392	25.18		240.911	60.5608	24.82
		MBC									80% of natural precipitation(-20%）				234.592	20.1861	8.273		240.911	60.5608	24.82
		MBC									120% of natural precipitation(+20%）				250.288	19.5712	8.021		240.911	60.5608	24.82
		MBC									140% of natural precipitation(+40%）				291.139	87.7692	35.971		240.911	60.5608	24.82
		MBC									160% of natural precipitation(+60%）				277.494	71.531	29.316		240.911	60.5608	24.82
		MBC									40% of natural precipitation(-60%）				229.52	53.0993	21.762		240.024	63.6328	26.079
		MBC									60% of natural precipitation(-40%）				239.436	58.3672	23.921		240.024	63.6328	26.079
		MBC									80% of natural precipitation(-20%）				254.388	54.4169	22.302		240.024	63.6328	26.079
		MBC									120% of natural precipitation(+20%）				260.731	59.2456	24.281		240.024	63.6328	26.079
		MBC									140% of natural precipitation(+40%）				291.69	25.4541	10.432		240.024	63.6328	26.079
		MBC									160% of natural precipitation(+60%）				243.872	67.5831	27.698		240.024	63.6328	26.079
16	Intensified rainfall in the wet season alters the microbial contribution to soil carbon storage	Bacterial PLFA	JINGE ZHOU	21.27	110.54	forests	23℃	1400mm	50m	8years	湿季130%降水 of natural precipitation(+30%）	nmol g-1	4	4	13.7555	2.4188	1.2094	2	11.5359	6.4222	3.2111	not specified, default to SE
		Fungal PLFA									湿季130%降水 of natural precipitation(+30%）				1.1746	0.19106	0.09553		0.938863	0.784134	0.392067
		G+ PLFA									湿季130%降水 of natural precipitation(+30%）				15.1448	3.0256	1.5128		11.9874	5.9378	2.9689
		G- PLFA									湿季130%降水 of natural precipitation(+30%）				9.04617	3.21686	1.60843		7.1348	5.8742	2.9371
		Total PLFA									湿季130%降水 of natural precipitation(+30%）				47.6806	7.483	3.7415		36.8213	24.73	12.365
17	Soil respiration response to precipitation reduction in a grassland and a Mongolian pine plantation in semi-arid northeast China	Bacterial PLFA	YALIN HU	42.3	112.19	forests	5.7℃	450mm	1500m	2years	66% of natural precipitation(-34%）	nmol g-1	3	3	6.1	1.0207	0.59	1.73	8.04	2.4739	1.43	not specified, default to SE
		Bacterial PLFA									66% of natural precipitation(-34%）				8.57	2.7507	1.59		10.41	3.4946	2.02
		Bacterial PLFA									66% of natural precipitation(-34%）				5.9	2.5085	1.45		7.2	4.5672	2.64
		Bacterial PLFA				grassland					66% of natural precipitation(-34%）				6.33	2.1625	1.25		7	0.9515	0.55
		Bacterial PLFA									66% of natural precipitation(-34%）				7.52	2.9756	1.72		7.63	0.9688	0.56
		Bacterial PLFA									66% of natural precipitation(-34%）				4.76	1.5743	0.91		5.88	1.9203	1.11
		Fungal PLFA				forests					66% of natural precipitation(-34%）				2.03	0.3287	0.19		2.49	0.5882	0.34
		Fungal PLFA									66% of natural precipitation(-34%）				2.83	0.2941	0.17		3.32	0.4498	0.26
		Fungal PLFA									66% of natural precipitation(-34%）				0.5	3.6676	2.12		2.81	1.3321	0.77
		Fungal PLFA				grassland					66% of natural precipitation(-34%）				2.04	0.7958	0.46		2.03	0.3979	0.23
		Fungal PLFA									66% of natural precipitation(-34%）				2.57	0.7612	0.44		2.47	0.5017	0.29
		Fungal PLFA									66% of natural precipitation(-34%）				1.74	0.8823	0.51		1.95	0.7958	0.46
		G+ PLFA				forests					66% of natural precipitation(-34%）				2.31	0.2249	0.13		2.84	0.5709	0.33
		G+ PLFA									66% of natural precipitation(-34%）				3.07	0.7785	0.45		3.59	0.7612	0.44
		G+ PLFA									66% of natural precipitation(-34%）				2.14	0.7785	0.45		2.42	1.2802	0.74
		G+ PLFA				grassland					66% of natural precipitation(-34%）				2.4	0.4844	0.28		2.63	0.2768	0.16
		G+ PLFA									66% of natural precipitation(-34%）				2.83	0.3287	0.19		2.81	0.865	0.5
		G+ PLFA									66% of natural precipitation(-34%）				1.94	0.5017	0.29		2.23	0.4498	0.26
		G- PLFA				forests					66% of natural precipitation(-34%）				2.82	0.2422	0.14		3.49	0.9688	0.56
		G- PLFA									66% of natural precipitation(-34%）				0.5	6.1761	3.57		4.6	1.4532	0.84
		G- PLFA									66% of natural precipitation(-34%）				2.44	0.8823	0.51		2.98	2.1452	1.24
		G- PLFA				grassland					66% of natural precipitation(-34%）				2.04	0.9169	0.53		2.69	0.5017	0.29
		G- PLFA									66% of natural precipitation(-34%）				3.07	1.1418	0.66		2.99	0.5363	0.31
		G- PLFA									66% of natural precipitation(-34%）				2.01	0.8477	0.49		2.4	0.7785	0.45
		Total PLFA				forests					66% of natural precipitation(-34%）				15.24	1.0726	0.62		18.36	3.2524	1.88
		Total PLFA									66% of natural precipitation(-34%）				19.97	3.7368	2.16		23.02	4.4807	2.59
		Total PLFA									66% of natural precipitation(-34%）				14.47	4.7748	2.76		17.44	8.0099	4.63
		Total PLFA				grassland					66% of natural precipitation(-34%）				14.92	3.7022	2.14		15.62	1.9203	1.11
		Total PLFA									66% of natural precipitation(-34%）				17.63	5.2592	3.04		17.22	2.1625	1.25
		Total PLFA									66% of natural precipitation(-34%）				12.6	4.0309	2.33		14.05	4.0136	2.32
18	Soil microbial responses to warming and increased precipitation and their implications for ecosystem C cycling	MBC	NAILI ZHANG	42.02	116.17	grassland	2.1℃	385.5mm	1324m	4years	130% of natural precipitation(+30%）	mg·kg-1	6	6	508.858	111.454	45.678	2.44	454.216	107.287	43.97	not specified, default to SE
		MBC									130% of natural precipitation(+30%）				347.065	96.8704	39.701		273.639	72.9145	29.883
		MBC									130% of natural precipitation(+30%）				627.962	114.578	46.958		367.983	129.161	52.935
		MBC									130% of natural precipitation(+30%）				355.603	49.998	20.491		321.025	51.0375	20.917
		MBN									130% of natural precipitation(+30%）				96.4396	19.3917	7.9474		72.2916	18.3271	7.5111
		MBN									130% of natural precipitation(+30%）				75.195	19.8182	8.1222		40.4791	9.58969	3.9302
		MBN									130% of natural precipitation(+30%）				84.519	14.9167	6.1134		71.0245	18.3268	7.511
		MBN									130% of natural precipitation(+30%）				115.151	25.3614	10.394		50.3046	13.2126	5.415
19	An increase in precipitation exacerbates negative effects of nitrogen deposition on soil cations and soil microbial communities in a temperate forest	Total PLFA	leilei shi	31.46	114.01	forests	15.2℃	971mm	50m	2years	130% of natural precipitation(+30%）	nmol g-1	4	4	27.715	6.543	3.2715	2	25.477	9.5728	4.7864	not specified, default to SE
		Total PLFA									130% of natural precipitation(+30%）				16.3938	3.2878	1.6439		19.1357	4.5124	2.2562
		G+ PLFA									130% of natural precipitation(+30%）				6.48807	1.61772	0.80886		5.80746	1.88328	0.94164
		G+ PLFA									130% of natural precipitation(+30%）				3.93466	0.668	0.334		4.22789	0.90142	0.45071
		G- PLFA									130% of natural precipitation(+30%）				5.7795	1.50966	0.75483		5.76765	2.5911	1.29555
		G- PLFA									130% of natural precipitation(+30%）				3.63456	0.82742	0.41371		4.27231	0.26854	0.13427
20	Effects of nitrogen addition and precipitation alteration on soil respiration and its components in a saline-alkaline grassland	MBC	HUAJie DIAO	39.59	112.19	grassland	4.6℃	425mm	1348m	2years	150% of natural precipitation(+50%）	mg·kg-1	6	6	132.639	24.705	10.125	2.44	168.098	31.3272	12.839	not specified, default to SE
		MBC									50% of natural precipitation(-50%）				142.988	57.562	23.591		168.098	31.3272	12.839
		MBC									150% of natural precipitation(+50%）				132.378	34.892	14.3		100.509	10.1894	4.176
		MBC									50% of natural precipitation(-50%）				140.013	45.0814	18.476		100.509	10.1894	4.176
		MBN									150% of natural precipitation(+50%）				18.0553	3.74906	1.5365		22.7436	6.49235	2.6608
		MBN									50% of natural precipitation(-50%）				17.4912	10.1504	4.16		22.7436	6.49235	2.6608
		MBN									150% of natural precipitation(+50%）				33.2145	11.2474	4.6096		16.2788	4.11506	1.6865
		MBN									50% of natural precipitation(-50%）				33.6249	12.2532	5.0218		16.2788	4.11506	1.6865
21	Response of the C-fixing bacteria community to precipitation changes and its impact on bacterial necromass accumulation in semiarid grassland	Microbial diversity	NA LI	36.51	109.19	grassland	8.8℃	531.4mm	1200m	3years	180% of natural precipitation(+80%）		3	3	6.37986	0.303944	0.17569	1.73	6.62237	0.303926	0.17568	not specified, default to SE
		Microbial diversity									140% of natural precipitation(+40%）				6.39433	0.393315	0.22735		6.62237	0.303926	0.17568
		Microbial diversity									60% of natural precipitation(-40%）				6.55761	0.256248	0.14812		6.62237	0.303926	0.17568
		Microbial diversity									20% of natural precipitation(-80%）				6.57553	0.369476	0.21357		6.62237	0.303926	0.17568
22	Altered intra-annual precipitation patterns affect the N-limitation status of soil microorganisms in a semiarid alpine grassland	MBC	qian wan	36.12	80.15	grassland	9.8℃	33mm	3256m	1year	60% of natural precipitation(-40%）	mg·kg-1	4	4	143.67	0.54			101.71	0.16
		MBC									60% of natural precipitation(-40%）				143.94	0.62			110.58	0.36
		MBN									60% of natural precipitation(-40%）				50.92	0.06			29.37	0.08
		MBN									60% of natural precipitation(-40%）				51.46	0.15			31.56	0.27
		MBP									60% of natural precipitation(-40%）				7.71	0.14			5.12	0.02
		MBP									60% of natural precipitation(-40%）				8.38	0.14			5.2	0.09
23	Response of soil respiration to water and nitrogen addition and its influencing factors: a four-year field experiment in a temperate steppe	MBC	ZHAO LINLI	43.33	116.4	grassland	1℃	341mm	1225m	4years	115% of natural precipitation(+15%）	mg·kg-1	3	3	418.646	37.6898	21.786	1.73	389.794	45.8381	26.496	not specified, default to SE
		MBC									115% of natural precipitation(+15%）				439.254	36.6708	21.197		374.485	37.6898	21.786
		MBC									115% of natural precipitation(+15%）				422.767	49.914	28.852		329.735	48.895	28.263
		MBC									115% of natural precipitation(+15%）				198.43	51.9502	30.029		188.42	44.8208	25.908
24	Responses of Soil Enzyme Activity to Long-Term Nitrogen Enrichment and Water Addition in a Typical Steppe	MBC	JINBAO ZHANG	42.02	116.17	grassland	2.1℃	379mm	1500m	2years	150% of natural precipitation(+50%）	mg·kg-1	7	7	288.861	68.1648	25.82	2.64	243.83	38.1401	14.447	not specified, default to SE
		MBC									150% of natural precipitation(+50%）				141.083	38.9506	14.754		126.482	29.1878	11.056
		MBN									150% of natural precipitation(+50%）				31.1011	7.68953	2.9127		33.975	6.2729	2.3761
		MBN									150% of natural precipitation(+50%）				57.9452	31.9709	12.1102		31.3864	5.26126	1.9929
25	Asymmetric responses of soil respiration in three temperate steppes along a precipitation gradient in northern China revealed by soil-monolith transplanting experiment	MBC	ying li	45.57	118.22	grassland	2.4℃	376mm	992m	5years	70% of natural precipitation(-30%）	mg·kg-1	3	3	438.435	42.4196	24.52	1.73	566.358	39.7692	22.988	not specified, default to SE
		MBC									130% of natural precipitation(+30%）				755.723	196.199	113.41		566.358	39.7692	22.988
		MBC									70% of natural precipitation(-30%）				629.627	53.0262	30.651		668.657	38.4458	22.223
		MBC									130% of natural precipitation(+30%）				653.426	27.8374	16.091		668.657	38.4458	22.223
		MBC									70% of natural precipitation(-30%）				589.396	41.0962	23.755		594.712	72.9108	42.145
		MBC									130% of natural precipitation(+30%）				673.735	60.9808	35.249		594.712	72.9108	42.145
26	Impact of elevated precipitation, nitrogen deposition and warming on soil respiration in a temperate desert	SOC	ping yue	44.26	87.54	grassland	7.1℃	215.6mm	436.8m	2years	130% of natural precipitation(+30%）	g·kg-1	4	4	1.98415	0.3086	0.1543	2	2.19659	0.66288	0.33144	not specified, default to SE
		MBC									130% of natural precipitation(+30%）				161.642	44.854	22.427		157.353	139.706	69.853
		MBN									130% of natural precipitation(+30%）	mg·kg-1			65.5637	8.8236	4.4118		64.2157	24.2646	12.1323
27	Experimental throughfall reduction barely affects soil carbon dynamics in a warm-temperate oak forest, central China	MBC	haibo lu	30.2	111.47	forests	15.1℃	890mm	1400m	4years	50% of natural precipitation(-50%）	mg·kg-1	3	3	726.518	101.98	58.948	1.73	658.805	69.008	39.889	not specified, default to SE
		MBC									50% of natural precipitation(-50%）				469.291	27.6022	15.955		506.618	187.091	108.145
		MBC									50% of natural precipitation(-50%）				372.509	53.6733	31.025		479.42	90.4773	52.299
		MBC									50% of natural precipitation(-50%）				436.167	81.2789	46.982		461.086	107.345	62.049
		MBC									50% of natural precipitation(-50%）				363.759	98.9128	57.175		368.733	41.4058	23.934
		MBC									50% of natural precipitation(-50%）				366.699	133.416	77.119		341.091	113.479	65.595
		MBC									50% of natural precipitation(-50%）				213.185	83.5763	48.31		245.195	21.4676	12.409
		MBC									50% of natural precipitation(-50%）				258.229	81.2737	46.979		225.972	62.1087	35.901
28	Effects of seasonal precipitation change on soil respiration processes in a seasonally dry tropical forest	MBC	shiqin yu	21.27	110.54	forests	23℃	1550mm	50m	3years	40% of natural precipitation(-60%）	mg·kg-1	3	3	428.7	21.452	12.4	1.73	373.7	53.803	31.1	not specified, default to SE
		MBC									125% of natural precipitation(+25%）				378.9	16.608	9.6		373.7	53.803	31.1
		MBC									40% of natural precipitation(-60%）				555.2	33.908	19.6		457.1	39.963	23.1
		MBC									125% of natural precipitation(+25%）				401	37.887	21.9		457.1	39.963	23.1
		MBC									40% of natural precipitation(-60%）				525.4	16.608	9.6		455	52.073	30.1
		MBC									125% of natural precipitation(+25%）				387.1	42.558	24.6		455	52.073	30.1
		MBC									40% of natural precipitation(-60%）				349.5	14.359	8.3		258.4	25.604	14.8
		MBC									125% of natural precipitation(+25%）				218.4	18.338	10.6		258.4	25.604	14.8
29	Soil bacterial and fungal diversity differently correlated with soil biochemistry in alpine grassland ecosystems in response to environmental changes	MBC	yong zhang	31.26	92.1	grassland	-1.2℃	430mm	4748m	3years	120% of natural precipitation(+20%）	mg·kg-1	3	3	297.91	67.7468	39.16	1.73	246.3	78.7496	45.52	not specified, default to SE
		MBC									120% of natural precipitation(+20%）				368.82	61.8821	35.77		538.48	50.17	29
		MBN									120% of natural precipitation(+20%）				247.53	46.4332	26.84		116.05	39.0807	22.59
		MBN									120% of natural precipitation(+20%）				197.53	46.5197	26.89		205.56	52.4536	30.32
		MBP									120% of natural precipitation(+20%）				15.59	7.0411	4.07		17.24	2.768	1.6
		MBP									120% of natural precipitation(+20%）				12.54	2.941	1.7		18.44	8.823	5.1
32	Effects of precipitation on soil organic carbon fractions in three subtropical forests in southern China	MBC	xiaoMei chen	23.1	112.1	forests	21.5℃	1956mm	50m	4years	减少降水	mg·kg-1	3	3	483	82			711	89
		MBC									增加降水				705	93			711	89
		MBC									减少降水				347	74			524	20
		MBC									增加降水				697	149			524	20
		MBC									减少降水				287	56			442	87
		MBC									增加降水				542	100			442	87
33	Ecosystem responses to warming and watering in typical and desert steppes	MBC	zhenzhu xu	42.02	116.17	grassland	2.26℃	350mm	1324m	2years	115% of natural precipitation(+15%）	mg·kg-1	4	4	157	49	24.5	2	137.31	22.6	11.3	not specified, default to SE
		MBC									130% of natural precipitation(+30%）				215.85	113.3	56.65		137.31	22.6	11.3
		MBC									115% of natural precipitation(+15%）				217.44	44.5	22.25		210.14	83.72	41.86
		MBC									130% of natural precipitation(+30%）				212.14	63.3	31.65		210.14	83.72	41.86
		MBC									115% of natural precipitation(+15%）				201.52	49.44	24.72		166.9	18.8	9.4
		MBC									130% of natural precipitation(+30%）				238.23	49.68	24.84		166.9	18.8	9.4
		MBC									115% of natural precipitation(+15%）				207.3	38.32	19.16		178.68	30.18	15.09
		MBC									130% of natural precipitation(+30%）				248.86	61.16	30.58		178.68	30.18	15.09
34	Microbial network structure, not plant and microbial community diversity, regulates multifunctionality under increased precipitation in a cold steppe	Bacterial diversity	XUECHEN YANG	44.4	123.45	grassland	5.5℃	487mm	160m	2years	130% of natural precipitation(+30%）		3	3	9.92993	0.293356	0.16957	1.73	10.2599	0.130788	0.0756	not specified, default to SE
		Bacterial diversity									150% of natural precipitation(+50%）				9.81041	0.114734	0.06632		10.2599	0.130788	0.0756
		Bacterial diversity									130% of natural precipitation(+30%）				9.94781	0.0987657	0.05709		9.9739	0.081137	0.0469
		Bacterial diversity									150% of natural precipitation(+50%）				9.88711	0.089787	0.0519		9.9739	0.081137	0.0469
		Fungal diversity									130% of natural precipitation(+30%）				6.32028	0.442465	0.25576		5.76728	0.944718	0.54608
		Fungal diversity									150% of natural precipitation(+50%）				4.69124	1.3553	0.78341		5.76728	0.944718	0.54608
		Fungal diversity									130% of natural precipitation(+30%）				6.59217	0.438468	0.25345		6.47235	0.35875	0.20737
		Fungal diversity									150% of natural precipitation(+50%）				6.02535	1.11213	0.64285		6.47235	0.35875	0.20737
34（2）	Different and unified responses of soil bacterial and fungal community composition and predicted functional potential to 3 years’ drought stress in a semiarid alpine grassland	Bacterial diversity	qian wan	36.08	80.35	grassland	11℃	335mm	3236m	3years	80% of natural precipitation(-20%）		4	4	10.3832	0.0462			10.5238	0.0278
		Bacterial diversity									60% of natural precipitation(-40%）				10.4235	0.0376			10.5238	0.0278
		Fungal diversity									80% of natural precipitation(-20%）				2.29513	0.63721			2.76863	1.16875
		Fungal diversity									60% of natural precipitation(-40%）				4.83137	0.47601			2.76863	1.16875
35	Resource Availability Drives Responses of Soil Microbial Communities to Short-term Precipitation and Nitrogen Addition in a Desert Shrubland	Bacterial diversity	weiwei she	37.04	106.3	grassland	8.1℃	284.8mm	1530m	2years	120% of natural precipitation(+20%）		4	4	9.64612	0.57504	0.28752	2	9.50681	0.6161	0.30805	not specified, default to SE
		Bacterial diversity									140% of natural precipitation(+40%）				9.88127	0.49286	0.24643		9.50681	0.6161	0.30805
		Fungal diversity									120% of natural precipitation(+20%）				4.97186	0.63698	0.31849		4.7585	0.64386	0.32193
		Fungal diversity									140% of natural precipitation(+40%）				5.00371	0.6233	0.31165		4.7585	0.64386	0.32193
36	Effects of precipitation changes on soil bacterial community composition and diversity in the Junggar desert of Xinjiang, China	Microbial diversity	kewu	43.59	90.48	grassland		150mm	1100m	2years	40% of natural precipitation(-60%）		3	3	8.82	0.2249	0.13	1.73	9.3	0.1384	0.08	not specified, default to SE
		Microbial diversity									70% of natural precipitation(-30%）				9.09	0.1557	0.09		9.3	0.1384	0.08
		Microbial diversity									130% of natural precipitation(+30%）				9.21	0.2249	0.13		9.3	0.1384	0.08
		Microbial diversity									160% of natural precipitation(+60%）				9.42	0.1038	0.06		9.3	0.1384	0.08
37	Population turnover promotes fungal stability in a semi-arid grassland under precipitation shifts	Bacterial diversity	NANNAN WANG	44.22	117.35	grassland	1.6℃	334mm	1148m	5years	40% of natural precipitation(-60%）		4	4	6.6427	0.07548	0.03774	2	6.679	0.1406	0.0703	not specified, default to SE
		Bacterial diversity									70% of natural precipitation(-30%）				6.65739	0.06282	0.03141		6.679	0.1406	0.0703
		Bacterial diversity									湿季130%降水 of natural precipitation(+30%）				6.73892	0.04438	0.02219		6.679	0.1406	0.0703
		Bacterial diversity									160% of natural precipitation(+60%）				6.60986	0.1452	0.0726		6.679	0.1406	0.0703
		Bacterial diversity									40% of natural precipitation(-60%）				6.56492	0.0726	0.0363		6.60727	0.07604	0.03802
		Bacterial diversity									70% of natural precipitation(-30%）				6.61245	0.0438	0.0219		6.60727	0.07604	0.03802
		Bacterial diversity									湿季130%降水 of natural precipitation(+30%）				6.60698	0.10198	0.05099		6.60727	0.07604	0.03802
		Bacterial diversity									160% of natural precipitation(+60%）				6.64328	0.05876	0.02938		6.60727	0.07604	0.03802
		Bacterial diversity									40% of natural precipitation(-60%）				6.51536	0.08874	0.04437		6.55166	0.068	0.034
		Bacterial diversity									70% of natural precipitation(-30%）				6.46524	0.15844	0.07922		6.55166	0.068	0.034
		Bacterial diversity									湿季130%降水 of natural precipitation(+30%）				6.57298	0.03918	0.01959		6.55166	0.068	0.034
		Bacterial diversity									160% of natural precipitation(+60%）				6.41223	0.06684	0.03342		6.55166	0.068	0.034
		Fungal diversity									40% of natural precipitation(-60%）				4.03393	0.92582	0.46291		4.33295	0.53766	0.26883
		Fungal diversity									70% of natural precipitation(-30%）				4.25101	0.20988	0.10494		4.33295	0.53766	0.26883
		Fungal diversity									湿季130%降水 of natural precipitation(+30%）				3.74209	0.66418	0.33209		4.33295	0.53766	0.26883
		Fungal diversity									160% of natural precipitation(+60%）				3.69178	0.70442	0.35221		4.33295	0.53766	0.26883
		Fungal diversity									40% of natural precipitation(-60%）				3.61846	0.2444	0.1222		4.06699	0.28178	0.14089
		Fungal diversity									70% of natural precipitation(-30%）				3.70903	0.59804	0.29902		4.06699	0.28178	0.14089
		Fungal diversity									湿季130%降水 of natural precipitation(+30%）				3.11817	0.95458	0.47729		4.06699	0.28178	0.14089
		Fungal diversity									160% of natural precipitation(+60%）				4.00086	0.45142	0.22571		4.06699	0.28178	0.14089
		Fungal diversity									40% of natural precipitation(-60%）				3.48189	0.34214	0.17107		3.39994	0.2329	0.11645
		Fungal diversity									70% of natural precipitation(-30%）				3.3525	0.23578	0.11789		3.39994	0.2329	0.11645
		Fungal diversity									湿季130%降水 of natural precipitation(+30%）				3.67165	0.14664	0.07332		3.39994	0.2329	0.11645
		Fungal diversity									160% of natural precipitation(+60%）				3.46751	0.17252	0.08626		3.39994	0.2329	0.11645
38	Interactions of water and nitrogen addition on soil microbial community composition and functional diversity depending on the inter-annual precipitation in a Chinese steppe	Bacterial PLFA	SUN Liang-jie	43.26	115.32	grassland	-0.4℃	400mm	1265m	2years	115% of natural precipitation(+15%）	nmol/g	3	3	26.2	3.45			23.66	0.69
		Bacterial PLFA									115% of natural precipitation(+15%）				14.29	1.78			17.32	1.19
		Fungal PLFA									115% of natural precipitation(+15%）				0.75	0.16			0.74	0.04
		Fungal PLFA									115% of natural precipitation(+15%）				0.47	0.03			0.59	0.02
		G- PLFA									115% of natural precipitation(+15%）				10.2	1.39			9.01	0.16
		G- PLFA									115% of natural precipitation(+15%）				6.36	0.86			7.49	0.48
		G+ PLFA									115% of natural precipitation(+15%）				11.04	1.54			10.08	0.39
		G+ PLFA									115% of natural precipitation(+15%）				5.27	0.61			6.78	0.52
		Total PLFA									115% of natural precipitation(+15%）				49.21	6.16			45.39	0.92
		Total PLFA									115% of natural precipitation(+15%）				25.71	3.1			31.27	2.1
39	The influence of precipitation timing and amount on soil microbial community in a temperate desert ecosystem	Bacterial diversity	yao xiao	40.24	106.43	grassland	7.8℃	145mm	1050m	5years	150% of natural precipitation(+50%）		4	4	8.63436	0.49598	0.24799	2	9.35367	0.23002	0.11501	not specified, default to SE
		Bacterial diversity									200% of natural precipitation(+100%)				7.6668	1.1968	0.5984		9.35367	0.23002	0.11501
		Fungal diversity									150% of natural precipitation(+50%）				4.42369	0.80012	0.40006		3.70445	1.57628	0.78814
		Fungal diversity									200% of natural precipitation(+100%)				4.00954	1.08452	0.54226		3.70445	1.57628	0.78814
41	The Responses to Long-Term Water Addition of Soil Bacterial, Archaeal, and Fungal Communities in a Desert Ecosystem	Bacterial diversity	ying gao	40.24	106.43	grassland	7.8℃	145mm	1050m	8years	125% of natural precipitation(+25%）		4	4	8.91754	0.10188			8.84784	0.10522
		Bacterial diversity									150% of natural precipitation(+50%）				9.09582	0.25887			8.84784	0.10522
		Bacterial diversity									200% of natural precipitation(+100%)				9.21647	0.08685			8.84784	0.10522
		Fungal diversity									125% of natural precipitation(+25%）				4.35721	0.67996			4.13962	0.44787
		Fungal diversity									150% of natural precipitation(+50%）				3.38894	0.5621			4.13962	0.44787
		Fungal diversity									200% of natural precipitation(+100%)				4.12149	0.20127			4.13962	0.44787
42	Seasonal variations of soil bacterial and fungal communities in a subtropical Eucalyptus plantation and their responses to throughfall reduction	Bacterial diversity	yubiao lin	23.14	113.38	forests	21.9℃	2004.5mm	50m	2years	50% of natural precipitation(-50%）		3	3	6.18287	0.459592	0.26566	1.73	6.20422	0.574481	0.33207	not specified, default to SE
		Bacterial diversity									50% of natural precipitation(-50%）				6.21988	0.475992	0.27514		6.15583	0.49241	0.28463
		Bacterial diversity									50% of natural precipitation(-50%）				6.25402	0.722206	0.41746		6.22794	0.377503	0.21821
		Bacterial diversity									50% of natural precipitation(-50%）				6.06332	0.410287	0.23716		6.07519	0.475992	0.27514
		Fungal diversity									50% of natural precipitation(-50%）				1.84189	0.670669	0.38767		2.40291	0.528982	0.30577
		Fungal diversity									50% of natural precipitation(-50%）				3.617	1.18078	0.68253		4.9643	0.349512	0.20203
		Fungal diversity									50% of natural precipitation(-50%）				2.115	0.60377	0.349		2.409	0.70757	0.409
		Fungal diversity									50% of natural precipitation(-50%）				5.0101	0.518654	0.2998		5.113	0.3114	0.18
45	Response of soil extracellular enzyme activity to experimental precipitation in a shrubencroached grassland in Inner Mongolia	MBC	DaMilare	42.8	113.26	grassland	2.5℃	267.9mm	1332m	3years	70% of natural precipitation(-30%）	mg·kg-1	4	4	227.092	36.438	18.219	2	258.516	56.124	28.062	not specified, default to SE
		MBC									130% of natural precipitation(+30%）				238.066	10.408	5.204		258.516	56.124	28.062
		MBC									150% of natural precipitation(+50%）				234.774	41.944	20.972		258.516	56.124	28.062
		C-cycling enzymes									70% of natural precipitation(-30%）	nmol·（g·h）-1			98.6806	5.9108	2.9554		97.66	11.286	5.643
		C-cycling enzymes									130% of natural precipitation(+30%）				105.179	21.184	10.592		97.66	11.286	5.643
		C-cycling enzymes									150% of natural precipitation(+50%）				91.8315	3.0666	1.5333		97.66	11.286	5.643
		C-cycling enzymes									70% of natural precipitation(-30%）				23.101	19.562	9.781		33.407	13.182	6.591
		C-cycling enzymes									130% of natural precipitation(+30%）				58.2451	28.7458	14.3729		33.407	13.182	6.591
		C-cycling enzymes									150% of natural precipitation(+50%）				41.481	25.83	12.915		33.407	13.182	6.591
		C-cycling enzymes									70% of natural precipitation(-30%）				2.692	5.3984	2.6992		1.5867	3.2142	1.6071
		C-cycling enzymes									130% of natural precipitation(+30%）				2.807	3.4378	1.7189		1.5867	3.2142	1.6071
		C-cycling enzymes									150% of natural precipitation(+50%）				5.3622	7.042	3.521		1.5867	3.2142	1.6071
		C-cycling enzymes									70% of natural precipitation(-30%）				2.19537	4.006	2.003		5.67721	5.22646	2.61323
		C-cycling enzymes									130% of natural precipitation(+30%）				7.137	4.9626	2.4813		5.67721	5.22646	2.61323
		C-cycling enzymes									150% of natural precipitation(+50%）				7.2654	2.462	1.231		5.67721	5.22646	2.61323
		P-cycling enzymes									70% of natural precipitation(-30%）				210.978	80.522	40.261		247.479	34.898	17.449
		P-cycling enzymes									130% of natural precipitation(+30%）				302.358	31.996	15.998		247.479	34.898	17.449
		P-cycling enzymes									150% of natural precipitation(+50%）				277.513	32	16		247.479	34.898	17.449
48	Variations in soil microbial community composition and enzymatic activities in response to increased N deposition and precipitation in Inner Mongolian grassland	MBC	shan yang	42.02	116.17	grassland	2.1℃	379.4mm	1324m	9years	150% of natural precipitation(+50%）	mg·kg-1	4	4	296.2	28.33			213.6	50.17
		MBN									150% of natural precipitation(+50%）				34.4	1.84			30.9	7.85
		Total PLFA									150% of natural precipitation(+50%）	nmol g-1			55.132	3.2246			41.075	8.34
		Bacterial PLFA									150% of natural precipitation(+50%）				62.7949	0.9168			62.5531	1.6736
		Fungal PLFA									150% of natural precipitation(+50%）				3.84538	0.40261			3.43497	0.21419
		G- PLFA									150% of natural precipitation(+50%）				30.1778	1.6598			29.143	2.72
		G+ PLFA									150% of natural precipitation(+50%）				37.224	2.567			37.394	4.074
		Antioxidant enzymes									150% of natural precipitation(+50%）	mg·（g h）-1			0.609	0.105			0.668	0.0467
		Antioxidant enzymes									150% of natural precipitation(+50%）				0.268	0.037			0.227	0.016
		C-cycling enzymes									150% of natural precipitation(+50%）				283.353	28.106			229.895	11.237
		C-cycling enzymes									150% of natural precipitation(+50%）				67.402	9.821			59.86	5.02
		P-cycling enzymes									150% of natural precipitation(+50%）				0.796	0.03			0.772	0.019
		P-cycling enzymes									150% of natural precipitation(+50%）				0.621	0.032			0.546	0.014
49	Alteration in enzymatic stoichiometry controls the response of soil organic carbon dynamic to nitrogen and water addition in temperate cultivated grassland	C-cycling enzymes	Meng xu	49.19	119.56	grassland	-1.5℃	375mm	600m	3years	115% of natural precipitation(+15%）	nmol·（g·h）-1	3	3	0.243	0.11764	0.068	1.73	0.3539	0.082694	0.0478	not specified, default to SE
		C-cycling enzymes									115% of natural precipitation(+15%）				0.295	0.12802	0.074		0.382	0.06747	0.039
		C-cycling enzymes									115% of natural precipitation(+15%）				0.032	0.01038	0.006		0.054	0.00692	0.004
		C-cycling enzymes									115% of natural precipitation(+15%）				0.029	0.00346	0.002		0.049	0.00692	0.004
50	Altered precipitation seasonality impacts the dominant fungal but rare bacterial taxa in subtropical forest soils	Total PLFA	qiao zhao	22.34	112.5	forests	21.7℃	1800mm	50m	3years	33% of natural precipitation(-67%）	nmol/g	4	4	10.892	1.132	0.566	2	9.038	1.678	0.839	not specified, default to SE
		Total PLFA									33% of natural precipitation(-67%）				16.211	5.106	2.553		14.3314	4.2196	2.1098
		Total PLFA									180% of natural precipitation(+80%）				13.043	3.558	1.779		12.498	3.12	1.56
		Total PLFA									33% of natural precipitation(-67%）				12.438	0.502	0.251		12.705	2.984	1.492
		Total PLFA									33% of natural precipitation(-67%）				9.741	2.396	1.198		8.217	1.658	0.829
		Total PLFA									180% of natural precipitation(+80%）				11.959	1.338	0.669		12.248	2.782	1.391
		Total PLFA									33% of natural precipitation(-67%）				14.552	2.866	1.433		14.022	2.162	1.081
		Bacterial PLFA									33% of natural precipitation(-67%）				6.878	0.58	0.29		5.781	1.062	0.531
		Bacterial PLFA									33% of natural precipitation(-67%）				9.383	2.892	1.446		8.291	2.422	1.211
		Bacterial PLFA									180% of natural precipitation(+80%）				7.642	2.11	1.055		7.327	1.84	0.92
		Bacterial PLFA									33% of natural precipitation(-67%）				7.506	0.404	0.202		7.747	1.81	0.905
		Bacterial PLFA									33% of natural precipitation(-67%）				5.817	1.474	0.737		4.942	0.96	0.48
		Bacterial PLFA									180% of natural precipitation(+80%）				7.102	0.858	0.429		7.169	1.664	0.832
		Bacterial PLFA									33% of natural precipitation(-67%）				8.229	1.626	0.813		8.427	1.004	0.502
		Fungal PLFA									33% of natural precipitation(-67%）				1.583	0.24	0.12		1.197	0.264	0.132
		Fungal PLFA									33% of natural precipitation(-67%）				2.976	1.174	0.587		2.589	0.774	0.387
		Fungal PLFA									180% of natural precipitation(+80%）				2.141	0.61	0.305		2.024	0.58	0.29
		Fungal PLFA									33% of natural precipitation(-67%）				2.033	0.066	0.033		2.033	0.466	0.233
		Fungal PLFA									33% of natural precipitation(-67%）				1.687	0.392	0.196		1.433	0.418	0.209
		Fungal PLFA									180% of natural precipitation(+80%）				2.034	0.188	0.094		2.183	0.538	0.269
		Fungal PLFA									33% of natural precipitation(-67%）				2.313	0.244	0.122		2.147	0.794	0.397
		G- PLFA									33% of natural precipitation(-67%）				1.087	0.068	0.034		0.836	0.232	0.116
		G- PLFA									33% of natural precipitation(-67%）				1.761	0.62	0.31		1.694	0.614	0.307
		G- PLFA									180% of natural precipitation(+80%）				1.514	0.448	0.224		1.551	0.516	0.258
		G- PLFA									33% of natural precipitation(-67%）				1.326	0.446	0.223		1.326	0.118	0.059
		G- PLFA									33% of natural precipitation(-67%）				1.109	0.354	0.177		0.909	0.236	0.118
		G- PLFA									180% of natural precipitation(+80%）				1.426	0.158	0.079		1.512	0.514	0.257
		G- PLFA									33% of natural precipitation(-67%）				1.456	0.254	0.127		1.424	0.32	0.16
		G+ PLFA									33% of natural precipitation(-67%）				5.641	0.542	0.271		4.841	0.806	0.403
		G+ PLFA									33% of natural precipitation(-67%）				7.441	2.214	1.107		6.411	1.76	0.88
		G+ PLFA									180% of natural precipitation(+80%）				5.969	1.57	0.785		5.596	1.35	0.675
		G+ PLFA									33% of natural precipitation(-67%）				5.988	0.306	0.153		6.223	1.39	0.695
		G+ PLFA									33% of natural precipitation(-67%）				4.647	1.076	0.538		3.931	0.742	0.371
		G+ PLFA									180% of natural precipitation(+80%）				5.4958	1.1214	0.5607		5.495	0.696	0.348
		G+ PLFA									33% of natural precipitation(-67%）				6.558	1.32	0.66		6.778	0.886	0.443
		C-cycling enzymes									33% of natural precipitation(-67%）	nmol·（g·h）-1			40.88	14.58	7.29		28.8	13.12	6.56
		C-cycling enzymes									180% of natural precipitation(+80%）				27.87	8.44	4.22		25.57	4.98	2.49
		C-cycling enzymes									33% of natural precipitation(-67%）				26.61	4.98	2.49		50.41	2.18	1.09
		C-cycling enzymes									33% of natural precipitation(-67%）				8.63	2.44	1.22		9.76	1.46	0.73
		C-cycling enzymes									180% of natural precipitation(+80%）				11.43	3.22	1.61		18.16	8.14	4.07
		C-cycling enzymes									33% of natural precipitation(-67%）				11.79	5.24	2.62		12.64	0.78	0.39
		C-cycling enzymes									33% of natural precipitation(-67%）				81.4	16	8		75.97	3.48	1.74
		C-cycling enzymes									180% of natural precipitation(+80%）				103.06	8.8	4.4		107.37	12.4	6.2
		C-cycling enzymes									33% of natural precipitation(-67%）				71.42	4.12	2.06		97.79	7.28	3.64
		Antioxidant enzymes									33% of natural precipitation(-67%）				0.91	0.18	0.09		1.15	0.18	0.09
		Antioxidant enzymes									180% of natural precipitation(+80%）				1.24	0.12	0.06		1.59	0.7	0.35
		Antioxidant enzymes									33% of natural precipitation(-67%）				1.63	0.06	0.03		1.45	0.32	0.16
		Antioxidant enzymes									33% of natural precipitation(-67%）				0.44	0.04	0.02		0.5	0.04	0.02
		Antioxidant enzymes									180% of natural precipitation(+80%）				0.69	0.06	0.03		0.85	0.4	0.2
		Antioxidant enzymes									33% of natural precipitation(-67%）				0.82	0.18	0.09		0.82	0.28	0.14
51	Diversity and co-occurrence network of soil fungi are more responsive than those of bacteria to shifts in precipitation seasonality in a subtropical forest	Fungal diversity	dan he	22.34	112.5	forests	21.7℃	1770mm	50m	2years	33% of natural precipitation(-67%）		3	3	4.205	0.171			4.657	0.734
		Fungal diversity									166% of natural precipitation(+66%）				3.615	0.586			4.607	0.517
		Fungal diversity									33% of natural precipitation(-67%）				3.9077	0.4226			4.576	0.189
		Bacterial diversity									33% of natural precipitation(-67%）				5.437	0.058			5.421	0.076
		Bacterial diversity									166% of natural precipitation(+66%）				5.388	0.087			5.412	0.041
		Bacterial diversity									33% of natural precipitation(-67%）				5.355	0.071			5.271	0.057
52	Responses of soil extracellular enzyme activities and bacterial community composition to seasonal stages of drought in a semiarid grassland	MBC	wenlan gao	43.32	116.4	grassland	0.5℃	358mm	1200m	2years	0% of natural precipitation(-100%）	mg·kg-1	3	3	242.9	38.6			234	79.9
		MBC									0% of natural precipitation(-100%）				273.8	71.3			234	79.9
		MBC									0% of natural precipitation(-100%）				251.1	84.1			234	79.9
		MBN									0% of natural precipitation(-100%）				13.1	4.4			59.2	27.9
		MBN									0% of natural precipitation(-100%）				11.9	3.3			59.2	27.9
		MBN									0% of natural precipitation(-100%）				11.3	4.9			59.2	27.9
		C-cycling enzymes									0% of natural precipitation(-100%）	nmol·（g·h）-1			9.294	5.2778			20.153	10.233
		C-cycling enzymes									0% of natural precipitation(-100%）				69.461	11.352			115.812	19.178
		C-cycling enzymes									0% of natural precipitation(-100%）				95.896	18.574			146.244	26.062
		C-cycling enzymes									0% of natural precipitation(-100%）				14.548	3.989			20.728	7.808
		C-cycling enzymes									0% of natural precipitation(-100%）				34.781	7.81			63.091	9.72
		C-cycling enzymes									0% of natural precipitation(-100%）				46.096	3.9871			66.285	5.261
		C-cycling enzymes									0% of natural precipitation(-100%）				63.665	48.232			192.926	160.129
		C-cycling enzymes									0% of natural precipitation(-100%）				1634.08	351.13			1664.95	453.38
		C-cycling enzymes									0% of natural precipitation(-100%）				590.354	81.029			1024.44	111.89
		C-cycling enzymes									0% of natural precipitation(-100%）				61.989	40.265			97.494	46.006
		C-cycling enzymes									0% of natural precipitation(-100%）				248.461	51.731			564.829	153.822
		C-cycling enzymes									0% of natural precipitation(-100%）				450.177	96.041			820.478	192.322
		C-cycling enzymes									0% of natural precipitation(-100%）				435.796	89.358			477.435	160.86
		C-cycling enzymes									0% of natural precipitation(-100%）				174.631	44.025			264.145	56.801
		C-cycling enzymes									0% of natural precipitation(-100%）				15.6989	12.8418			95.8478	16.0502
		C-cycling enzymes									0% of natural precipitation(-100%）				41.5847	16.0515			74.9027	18.6141
		C-cycling enzymes									0% of natural precipitation(-100%）				133.738	32.44			198.36	64.85
		C-cycling enzymes									0% of natural precipitation(-100%）				140.588	24.031			236.418	39.625
		C-cycling enzymes									0% of natural precipitation(-100%）				41.76	13.8			80.8533	12.0059
		C-cycling enzymes									0% of natural precipitation(-100%）				51.7493	10.8036			98.0537	21.0203
		P-cycling enzymes									0% of natural precipitation(-100%）				0.351	0.098			0.427	0.082
		P-cycling enzymes									0% of natural precipitation(-100%）				0.0296	0.2914			0.39	0.05
		P-cycling enzymes									0% of natural precipitation(-100%）				0.128	0.023			0.1896	0.0274
		P-cycling enzymes									0% of natural precipitation(-100%）				0.423	0.048			0.526	0.032
		P-cycling enzymes									0% of natural precipitation(-100%）				0.406	0.088			0.459	0.063
		P-cycling enzymes									0% of natural precipitation(-100%）				0.354	0.038			0.482	0.045
53	Drought accelerated recalcitrant carbon loss by changing soil aggregation and microbial communities in a subtropical forest	C-cycling enzymes	xueling su	29.52	121.39	forests	16.2℃	1374.7mm	163m	6years	30% of natural precipitation(-70%）	nmol·（g·h）-1	3	3	15.825	11.778			50.104	25.241
		C-cycling enzymes									30% of natural precipitation(-70%）				28.747	17.826			68.601	22.769
		C-cycling enzymes									30% of natural precipitation(-70%）				50.189	30.025			48.711	13.987
		C-cycling enzymes									30% of natural precipitation(-70%）				54.75	34.86			54.69	21.92
		P-cycling enzymes									30% of natural precipitation(-70%）				295.99	153.859			393.273	84.174
		P-cycling enzymes									30% of natural precipitation(-70%）				485.818	260.711			600.259	296.033
		P-cycling enzymes									30% of natural precipitation(-70%）				662.354	2225.61			727.21	388.44
		P-cycling enzymes									30% of natural precipitation(-70%）				854.851	475.379			687.193	298.059
		C-cycling enzymes									30% of natural precipitation(-70%）				5.72	2.37			9.97	5.39
		C-cycling enzymes									30% of natural precipitation(-70%）				9.47	7.31			22.19	10.77
		C-cycling enzymes									30% of natural precipitation(-70%）				18.81	11.47			24.25	8.84
		C-cycling enzymes									30% of natural precipitation(-70%）				22.56	9.83			16.64	2.37
		Antioxidant enzymes									30% of natural precipitation(-70%）				158.24	11.88			194.495	54.526
		Antioxidant enzymes									30% of natural precipitation(-70%）				211.097	37.162			174.086	27.568
		Antioxidant enzymes									30% of natural precipitation(-70%）				191.297	43.255			197.846	55.287
		Antioxidant enzymes									30% of natural precipitation(-70%）				286.031	23.608			235.161	61.684
		Antioxidant enzymes									30% of natural precipitation(-70%）				13.664	9.697			19.909	7.353
		Antioxidant enzymes									30% of natural precipitation(-70%）				24.244	10.087			20.272	4.946
		Antioxidant enzymes									30% of natural precipitation(-70%）				9.163	4.23			24.063	2.364
		Antioxidant enzymes									30% of natural precipitation(-70%）				15.123	1.322			23.32	7.89
54	Different responses of soil hydrolases and oxidases to extreme drought in an alpine peatland on the Qinghai-Tibet Plateau, China	C-cycling enzymes	zhongqing yan	33.47	102.57	grassland	0.8℃	700mm	3430m	3years	0% of natural precipitation(-100%）	nmol·（g·h）-1	3	3	17.14	1.3494	0.78	1.73	16.32	7.9407	4.59	not specified, default to SE
		C-cycling enzymes									0% of natural precipitation(-100%）				37.59	21.5558	12.46		22.08	1.5224	0.88
		C-cycling enzymes									0% of natural precipitation(-100%）				44.88	16.1409	9.33		38.31	1.6262	0.94
		C-cycling enzymes									0% of natural precipitation(-100%）				33.27	14.4801	8.37		25.77	11.1585	6.45
		C-cycling enzymes									0% of natural precipitation(-100%）				117.948	25.2891	14.618		95.31	22.2478	12.86
		C-cycling enzymes									0% of natural precipitation(-100%）				325.516	99.9525	57.776		140.671	16.7204	9.665
		C-cycling enzymes									0% of natural precipitation(-100%）				547.36	30.877	17.848		257.715	71.5874	41.38
		C-cycling enzymes									0% of natural precipitation(-100%）				333.253	213.953	123.672		165.124	85.7648	49.575
		C-cycling enzymes									0% of natural precipitation(-100%）				73.61	9.7572	5.64		37.13	6.8854	3.98
		C-cycling enzymes									0% of natural precipitation(-100%）				192.334	35.8023	20.695		178.84	100.202	57.92
		C-cycling enzymes									0% of natural precipitation(-100%）				215.75	36.0878	20.86		111.922	36.657	21.189
		C-cycling enzymes									0% of natural precipitation(-100%）				162.062	75.8726	43.857		109.69	72.7292	42.04
		P-cycling enzymes									0% of natural precipitation(-100%）				189.63	19.2203	11.11		156.95	19.9296	11.52
		P-cycling enzymes									0% of natural precipitation(-100%）				429.67	158.503	91.62		592.466	170.44	98.52
		P-cycling enzymes									0% of natural precipitation(-100%）				575.72	63.8197	36.89		480.133	171.132	98.92
		P-cycling enzymes									0% of natural precipitation(-100%）				398.94	193.483	111.84		411.107	226.128	130.71
		Antioxidant enzymes									0% of natural precipitation(-100%）				4581	2956.57	1709		12276	1269.82	734
		Antioxidant enzymes									0% of natural precipitation(-100%）				15971.3	5724.57	3309		16514.8	2608.84	1508
		Antioxidant enzymes									0% of natural precipitation(-100%）				14460.6	6393.73	3695.8		17138.3	9256.02	5350.3
		Antioxidant enzymes									0% of natural precipitation(-100%）				11695.7	6416.92	3709.2		15307.6	2701.05	1561.3
		Antioxidant enzymes									0% of natural precipitation(-100%）				36483.7	5376.15	3107.6		41728.3	11028.1	6374.6
		Antioxidant enzymes									0% of natural precipitation(-100%）				24124.4	6580.4	3803.7		23905.6	6672.78	3857.1
		Antioxidant enzymes									0% of natural precipitation(-100%）				56328.3	17422.5	10070.8		71910.4	34934.9	20193.6
		Antioxidant enzymes									0% of natural precipitation(-100%）				38827	16588.3	9588.6		45946.2	24279	14034.1
55	Differential responses of net N mineralization and nitrification to throughfall reduction in a Castanopsis hystrix plantation in southern China	MBC	lin chen	22.1	106.5	forests	21.7℃	1360mm	550m	6years	50% of natural precipitation(-50%）	mg·kg-1	3	3	67.27	53.6992	31.04	1.73	174.6	51.8481	29.97
		MBC									50% of natural precipitation(-50%）				17.88	7.6293	4.41		37.57	3.8752	2.24
		MBC									50% of natural precipitation(-50%）				74.42	13.0788	7.56		56.61	24.6179	14.23
		MBC									50% of natural precipitation(-50%）				79.03	46.6927	26.99		83.22	43.9593	25.41
		MBN									50% of natural precipitation(-50%）				55.8	33.043	19.1		75.97	17.0924	9.88
		MBN									50% of natural precipitation(-50%）				38.96	17.1789	9.93		31.43	15.3278	8.86
		MBN									50% of natural precipitation(-50%）				54.02	13.2518	7.66		44.56	10.4665	6.05
		MBN									50% of natural precipitation(-50%）				41.62	33.1641	19.17		33.29	3.46	2
56	Responses of soil microbial community structure under litter to changes in precipitation and nitrogen addition in a desert steppe	MBC	jinpeng Ma	37.04	106.3	grassland	8.4℃	280mm	1600m	4years	70% of natural precipitation(-30%）	mg·kg-1	3	3	337.96	293.392	169.591	1.73	174.709	138.948	80.317	not specified, default to SE
		MBC									130% of natural precipitation(+30%）				256.536	193.703	111.967		174.709	138.948	80.317
		MBN									70% of natural precipitation(-30%）				35.829	43.0943	24.91		26.502	39.1585	22.635
		MBN									130% of natural precipitation(+30%）				55.393	28.1384	16.265		26.502	39.1585	22.635
		Microbial diversity									70% of natural precipitation(-30%）				2.169	0.02422	0.014		2.082	0.02076	0.012
		Microbial diversity									130% of natural precipitation(+30%）				2.131	0.02076	0.012		2.082	0.02076	0.012
57	Responses of plant diversity and soil microorganism diversity to water and nitrogen additions in the Qinghai-Tibetan Plateau	Bacterial diversity	jingjing li	36.55	100.57	grassland	-0.45℃	400mm	3040m	1year	110% of natural precipitation(+10%）		5	5	9.0005	0.170595	0.0765	2.23	8.99503	0.19624	0.088	not specified, default to SE
		Fungal diversity									110% of natural precipitation(+10%）				6.651	0.14718	0.066		6.632	0.16279	0.073
